# Supplementary material for: Bioorthogonal site-selective conjugation of fluorescent dyes to antibodies: method and potential applications
Source: RSC Adv. 2022 Oct 5;12(44):28306–17. doi: 10.1039/d2ra05580e (PMC9533196; doi:10.1039/d2ra05580e)
Supplement: RA-012-D2RA05580E-s003 [file RA-012-D2RA05580E-s003.cif]

# Electronic Supplementary Material (ESI) for RSC Advances.
# This journal is © The Royal Society of Chemistry 2022

####################################################################### 
# 
# This file contains crystal structure data downloaded from the 
# Cambridge Structural Database (CSD) hosted by the Cambridge 
# Crystallographic Data Centre (CCDC).
# 
# Full information about CCDC data access policies and citation 
# guidelines are available at http://www.ccdc.cam.ac.uk/access/V1 
# 
# Audit and citation data items may have been added by the CCDC. 
# Please retain this information to preserve the provenance of 
# this file and to allow appropriate attribution of the data. 
# 
#######################################################################

data_19ML004
_database_code_depnum_ccdc_archive 'CCDC 2171667'
loop_
_audit_author_name
_audit_author_address
'Michal Andrzejewski'
;University of Bern
Switzerland
;
_audit_update_record             
;
2022-05-09 deposited with the CCDC.	2022-09-27 downloaded from the CCDC.
;
_audit_creation_date             2019-10-01
_audit_creation_method           
;
Olex2 1.2
(compiled 2018.05.29 svn.r3508 for OlexSys, GUI svn.r5506)
;
_shelx_SHELXL_version_number     2014/7
_chemical_name_common            ?
_chemical_name_systematic        
4,5-dibromo-1-methyl-2-(prop-2-yn-1-yl)-1,2-dihydropyridazine-3,6-dione
_chemical_formula_moiety         'C8 H6 Br2 N2 O2'
_chemical_formula_sum            'C8 H6 Br2 N2 O2'
_chemical_formula_weight         321.97
_chemical_melting_point          ?
_chemical_oxdiff_formula         B8H6Br2N2O2
loop_
_atom_type_symbol
_atom_type_description
_atom_type_scat_dispersion_real
_atom_type_scat_dispersion_imag
_atom_type_scat_source
C C 0.0033 0.0016 'International Tables Vol C Tables 4.2.6.8 and 6.1.1.4'
H H 0.0000 0.0000 'International Tables Vol C Tables 4.2.6.8 and 6.1.1.4'
Br Br -0.2901 2.4595 'International Tables Vol C Tables 4.2.6.8 and 6.1.1.4'
N N 0.0061 0.0033 'International Tables Vol C Tables 4.2.6.8 and 6.1.1.4'
O O 0.0106 0.0060 'International Tables Vol C Tables 4.2.6.8 and 6.1.1.4'

_shelx_space_group_comment       
;
The symmetry employed for this shelxl refinement is uniquely defined
by the following loop, which should always be used as a source of
symmetry information in preference to the above space-group names.
They are only intended as comments.
;
_space_group_crystal_system      orthorhombic
_space_group_IT_number           61
_space_group_name_H-M_alt        'P b c a'
_space_group_name_Hall           '-P 2ac 2ab'
loop_
_space_group_symop_operation_xyz
'x, y, z'
'-x+1/2, -y, z+1/2'
'-x, y+1/2, -z+1/2'
'x+1/2, -y+1/2, -z'
'-x, -y, -z'
'x-1/2, y, -z-1/2'
'x, -y-1/2, z-1/2'
'-x-1/2, y-1/2, z'

_cell_length_a                   7.57760(10)
_cell_length_b                   14.7143(2)
_cell_length_c                   17.7153(3)
_cell_angle_alpha                90
_cell_angle_beta                 90
_cell_angle_gamma                90
_cell_volume                     1975.24(5)
_cell_formula_units_Z            8
_cell_measurement_reflns_used    5424
_cell_measurement_temperature    173.00(10)
_cell_measurement_theta_max      27.7690
_cell_measurement_theta_min      2.2970
_shelx_estimated_absorpt_T_max   0.579
_shelx_estimated_absorpt_T_min   0.291
_exptl_absorpt_coefficient_mu    8.181
_exptl_absorpt_correction_T_max  1.00000
_exptl_absorpt_correction_T_min  0.78243
_exptl_absorpt_correction_type   multi-scan
_exptl_absorpt_process_details   
;
CrysAlisPro 1.171.40.45a (Rigaku Oxford Diffraction, 2019)
Empirical absorption correction using spherical harmonics,
 implemented in SCALE3 ABSPACK scaling algorithm.
;
_exptl_absorpt_special_details   ?
_exptl_crystal_colour            'clear colourless'
_exptl_crystal_colour_lustre     clear
_exptl_crystal_colour_primary    colourless
_exptl_crystal_density_diffrn    2.165
_exptl_crystal_density_meas      ?
_exptl_crystal_density_method    ?
_exptl_crystal_description       needle
_exptl_crystal_F_000             1232
_exptl_crystal_size_max          0.2
_exptl_crystal_size_mid          0.1
_exptl_crystal_size_min          0.075
_exptl_transmission_factor_max   ?
_exptl_transmission_factor_min   ?
_diffrn_reflns_av_R_equivalents  0.0272
_diffrn_reflns_av_unetI/netI     0.0215
_diffrn_reflns_Laue_measured_fraction_full 1.000
_diffrn_reflns_Laue_measured_fraction_max 0.935
_diffrn_reflns_limit_h_max       9
_diffrn_reflns_limit_h_min       -9
_diffrn_reflns_limit_k_max       19
_diffrn_reflns_limit_k_min       -18
_diffrn_reflns_limit_l_max       21
_diffrn_reflns_limit_l_min       -22
_diffrn_reflns_number            11246
_diffrn_reflns_point_group_measured_fraction_full 1.000
_diffrn_reflns_point_group_measured_fraction_max 0.935
_diffrn_reflns_theta_full        25.242
_diffrn_reflns_theta_max         28.144
_diffrn_reflns_theta_min         2.299
_diffrn_ambient_environment      N~2~
_diffrn_ambient_temperature      173.00(10)
_diffrn_detector                 'CCD plate'
_diffrn_detector_area_resol_mean 16.0965
_diffrn_detector_type            Eos
_diffrn_measured_fraction_theta_full 1.000
_diffrn_measured_fraction_theta_max 0.935
_diffrn_measurement_details      
;
List of Runs (angles in degrees, time in seconds):

  # Type    Start    End  Width  t~exp~   \w     \q     \k     \f   Frames
#--------------------------------------------------------------------------
  1  \w    -10.00 104.00   1.00   20.50    --   27.84  57.00-120.00  114
  2  \w    -20.00  83.00   1.00   20.50    --   27.84 -99.00-180.00  103
  3  \w    -28.00 109.00   1.00   20.50    --   27.84  38.00   0.00  137
  4  \w    -10.00  41.00   1.00   20.50    --   27.84  57.00 120.00   51
;
_diffrn_measurement_device       'four-circle diffractometer'
_diffrn_measurement_device_type  'SuperNova, Single source at offset/far, Eos'
_diffrn_measurement_method       '\w scans'
_diffrn_orient_matrix_type       
'CrysAlisPro convention (1999,Acta A55,543-557)'
_diffrn_orient_matrix_UB_11      0.0413370000
_diffrn_orient_matrix_UB_12      -0.0046871000
_diffrn_orient_matrix_UB_13      0.0357121000
_diffrn_orient_matrix_UB_21      0.0839860000
_diffrn_orient_matrix_UB_22      0.0028752000
_diffrn_orient_matrix_UB_23      -0.0175267000
_diffrn_orient_matrix_UB_31      -0.0009889000
_diffrn_orient_matrix_UB_32      0.0478857000
_diffrn_orient_matrix_UB_33      0.0045386000
_diffrn_radiation_monochromator  mirror
_diffrn_radiation_probe          x-ray
_diffrn_radiation_type           MoK\a
_diffrn_radiation_wavelength     0.71073
_diffrn_source                   'micro-focus sealed X-ray tube'
_diffrn_source_type              'SuperNova (Mo) X-ray Source'
_reflns_Friedel_coverage         0.000
_reflns_Friedel_fraction_full    .
_reflns_Friedel_fraction_max     .
_reflns_number_gt                1949
_reflns_number_total             2255
_reflns_odcompleteness_completeness 99.91
_reflns_odcompleteness_iscentric 1
_reflns_odcompleteness_theta     26.32
_reflns_special_details          
;
 Reflections were merged by SHELXL according to the crystal
 class for the calculation of statistics and refinement.
 
 _reflns_Friedel_fraction is defined as the number of unique
 Friedel pairs measured divided by the number that would be
 possible theoretically, ignoring centric projections and
 systematic absences.
;
_reflns_threshold_expression     'I > 2\s(I)'
_computing_cell_refinement       'CrysAlisPro 1.171.40.45a (Rigaku OD, 2019)'
_computing_data_collection       'CrysAlisPro 1.171.40.45a (Rigaku OD, 2019)'
_computing_data_reduction        'CrysAlisPro 1.171.40.45a (Rigaku OD, 2019)'
_computing_molecular_graphics    'Olex2 (Dolomanov et al., 2009)'
_computing_publication_material  'Olex2 (Dolomanov et al., 2009)'
_computing_structure_refinement  'ShelXL (Sheldrick, 2015)'
_computing_structure_solution    'ShelXT (Sheldrick, 2015)'
_refine_diff_density_max         0.397
_refine_diff_density_min         -0.405
_refine_diff_density_rms         0.086
_refine_ls_extinction_coef       .
_refine_ls_extinction_method     none
_refine_ls_goodness_of_fit_ref   1.067
_refine_ls_hydrogen_treatment    mixed
_refine_ls_matrix_type           full
_refine_ls_number_parameters     132
_refine_ls_number_reflns         2255
_refine_ls_number_restraints     0
_refine_ls_R_factor_all          0.0273
_refine_ls_R_factor_gt           0.0207
_refine_ls_restrained_S_all      1.067
_refine_ls_shift/su_max          0.002
_refine_ls_shift/su_mean         0.000
_refine_ls_structure_factor_coef Fsqd
_refine_ls_weighting_details     
'w=1/[\s^2^(Fo^2^)+(0.0209P)^2^+0.8120P] where P=(Fo^2^+2Fc^2^)/3'
_refine_ls_weighting_scheme      calc
_refine_ls_wR_factor_gt          0.0457
_refine_ls_wR_factor_ref         0.0480
_refine_special_details          ?
_olex2_refinement_description    
;
1. Fixed Uiso
 At 1.2 times of:
  All C(H,H) groups, All C(H,H,H) groups
2.a Secondary CH2 refined with riding coordinates:
 C8(H8A,H8B)
2.b Idealised Me refined as rotating group:
 C7(H7A,H7B,H7C)
;
_atom_sites_solution_hydrogens   mixed
_atom_sites_solution_primary     dual
_atom_sites_solution_secondary   ?
loop_
_atom_site_label
_atom_site_type_symbol
_atom_site_fract_x
_atom_site_fract_y
_atom_site_fract_z
_atom_site_U_iso_or_equiv
_atom_site_adp_type
_atom_site_occupancy
_atom_site_site_symmetry_order
_atom_site_calc_flag
_atom_site_refinement_flags_posn
_atom_site_refinement_flags_adp
_atom_site_refinement_flags_occupancy
_atom_site_disorder_assembly
_atom_site_disorder_group
Br1 Br 0.61138(3) 0.49982(2) 0.31210(2) 0.02250(7) Uani 1 1 d . . . . .
Br2 Br 0.53000(3) 0.63537(2) 0.16148(2) 0.02367(7) Uani 1 1 d . . . . .
O1 O 0.5892(2) 0.61608(10) 0.45315(9) 0.0234(3) Uani 1 1 d . . . . .
O2 O 0.3512(2) 0.80554(10) 0.21716(9) 0.0276(4) Uani 1 1 d . . . . .
N3 N 0.4497(2) 0.73958(11) 0.40563(10) 0.0193(4) Uani 1 1 d . . . . .
N4 N 0.3910(2) 0.79090(12) 0.34328(11) 0.0197(4) Uani 1 1 d . . . . .
C1 C 0.5355(3) 0.61984(14) 0.32096(13) 0.0177(4) Uani 1 1 d . . . . .
C6 C 0.4949(3) 0.67265(14) 0.26160(12) 0.0180(4) Uani 1 1 d . . . . .
C2 C 0.5275(3) 0.65625(14) 0.39860(13) 0.0180(4) Uani 1 1 d . . . . .
C5 C 0.4102(3) 0.76211(14) 0.27061(13) 0.0197(5) Uani 1 1 d . . . . .
C9 C 0.5918(3) 0.85895(15) 0.48002(13) 0.0227(5) Uani 1 1 d . . . . .
C8 C 0.4585(3) 0.78627(15) 0.47895(13) 0.0216(5) Uani 1 1 d . . . . .
H8A H 0.4862 0.7423 0.5180 0.026 Uiso 1 1 calc R . . . .
H8B H 0.3438 0.8121 0.4904 0.026 Uiso 1 1 calc R . . . .
C7 C 0.2720(3) 0.86747(14) 0.35965(14) 0.0278(5) Uani 1 1 d . . . . .
H7A H 0.2275 0.8919 0.3132 0.033 Uiso 1 1 calc GR . . . .
H7B H 0.3357 0.9138 0.3864 0.033 Uiso 1 1 calc GR . . . .
H7C H 0.1753 0.8466 0.3901 0.033 Uiso 1 1 calc GR . . . .
C10 C 0.6929(3) 0.91980(17) 0.48051(14) 0.0299(6) Uani 1 1 d . . . . .
H10 H 0.771(4) 0.9638(18) 0.4761(16) 0.040(8) Uiso 1 1 d . . . . .

loop_
_atom_site_aniso_label
_atom_site_aniso_U_11
_atom_site_aniso_U_22
_atom_site_aniso_U_33
_atom_site_aniso_U_23
_atom_site_aniso_U_13
_atom_site_aniso_U_12
Br1 0.02792(13) 0.01561(11) 0.02397(13) -0.00146(9) -0.00045(10) 0.00171(8)
Br2 0.02995(13) 0.02533(12) 0.01572(12) -0.00142(9) 0.00088(9) -0.00307(9)
O1 0.0291(9) 0.0226(8) 0.0186(8) 0.0019(7) -0.0026(7) 0.0034(6)
O2 0.0395(10) 0.0212(8) 0.0221(9) 0.0059(7) -0.0054(8) 0.0010(7)
N3 0.0266(10) 0.0169(9) 0.0146(9) -0.0004(7) -0.0010(8) 0.0018(7)
N4 0.0245(10) 0.0158(9) 0.0187(10) 0.0020(7) -0.0006(8) 0.0014(7)
C1 0.0178(10) 0.0158(10) 0.0193(11) -0.0003(8) 0.0012(9) -0.0026(8)
C6 0.0187(11) 0.0193(10) 0.0159(11) -0.0024(9) 0.0005(9) -0.0042(8)
C2 0.0182(10) 0.0166(10) 0.0192(11) -0.0008(8) 0.0014(9) -0.0010(8)
C5 0.0207(11) 0.0171(10) 0.0213(12) 0.0023(9) -0.0002(9) -0.0040(8)
C9 0.0285(12) 0.0229(11) 0.0166(11) -0.0022(9) 0.0019(10) 0.0035(9)
C8 0.0282(12) 0.0210(10) 0.0156(11) -0.0033(9) 0.0022(10) -0.0005(9)
C7 0.0336(13) 0.0210(11) 0.0288(13) 0.0028(10) 0.0021(11) 0.0089(10)
C10 0.0348(15) 0.0301(13) 0.0248(13) -0.0017(11) 0.0008(11) -0.0062(11)

_geom_special_details            
;
 All esds (except the esd in the dihedral angle between two l.s. planes)
 are estimated using the full covariance matrix.  The cell esds are taken
 into account individually in the estimation of esds in distances, angles
 and torsion angles; correlations between esds in cell parameters are only
 used when they are defined by crystal symmetry.  An approximate (isotropic)
 treatment of cell esds is used for estimating esds involving l.s. planes.
;
loop_
_geom_bond_atom_site_label_1
_geom_bond_atom_site_label_2
_geom_bond_distance
_geom_bond_site_symmetry_2
_geom_bond_publ_flag
Br1 C1 1.864(2) . ?
Br2 C6 1.875(2) . ?
O1 C2 1.225(3) . ?
O2 C5 1.227(3) . ?
N3 N4 1.410(2) . ?
N3 C2 1.366(3) . ?
N3 C8 1.471(3) . ?
N4 C5 1.363(3) . ?
N4 C7 1.472(3) . ?
C1 C6 1.343(3) . ?
C1 C2 1.477(3) . ?
C6 C5 1.473(3) . ?
C9 C8 1.471(3) . ?
C9 C10 1.179(3) . ?
C8 H8A 0.9700 . ?
C8 H8B 0.9700 . ?
C7 H7A 0.9600 . ?
C7 H7B 0.9600 . ?
C7 H7C 0.9600 . ?
C10 H10 0.88(3) . ?

loop_
_geom_angle_atom_site_label_1
_geom_angle_atom_site_label_2
_geom_angle_atom_site_label_3
_geom_angle
_geom_angle_site_symmetry_1
_geom_angle_site_symmetry_3
_geom_angle_publ_flag
N4 N3 C8 117.12(16) . . ?
C2 N3 N4 123.05(18) . . ?
C2 N3 C8 118.70(18) . . ?
N3 N4 C7 116.67(18) . . ?
C5 N4 N3 122.67(17) . . ?
C5 N4 C7 119.30(19) . . ?
C6 C1 Br1 123.56(17) . . ?
C6 C1 C2 120.64(19) . . ?
C2 C1 Br1 115.77(15) . . ?
C1 C6 Br2 122.60(16) . . ?
C1 C6 C5 122.1(2) . . ?
C5 C6 Br2 115.19(16) . . ?
O1 C2 N3 121.7(2) . . ?
O1 C2 C1 122.92(19) . . ?
N3 C2 C1 115.35(19) . . ?
O2 C5 N4 121.9(2) . . ?
O2 C5 C6 122.7(2) . . ?
N4 C5 C6 115.25(19) . . ?
C10 C9 C8 177.2(3) . . ?
N3 C8 C9 112.45(18) . . ?
N3 C8 H8A 109.1 . . ?
N3 C8 H8B 109.1 . . ?
C9 C8 H8A 109.1 . . ?
C9 C8 H8B 109.1 . . ?
H8A C8 H8B 107.8 . . ?
N4 C7 H7A 109.5 . . ?
N4 C7 H7B 109.5 . . ?
N4 C7 H7C 109.5 . . ?
H7A C7 H7B 109.5 . . ?
H7A C7 H7C 109.5 . . ?
H7B C7 H7C 109.5 . . ?
C9 C10 H10 174.2(19) . . ?

_shelx_res_file                  
;
    19ml004.res created by SHELXL-2014/7

TITL 19ml004_a.res in Pbca
REM Old TITL 19ML004 in Pbca
REM SHELXT solution in Pbca
REM R1 0.079, Rweak 0.010, Alpha 0.021, Orientation as input
REM Formula found by SHELXT: B N9 O2 Br2
CELL 0.71073 7.5776 14.7143 17.7153 90 90 90
ZERR 8 0.0001 0.0002 0.0003 0 0 0
LATT 1
SYMM 0.5-X,-Y,0.5+Z
SYMM -X,0.5+Y,0.5-Z
SYMM 0.5+X,0.5-Y,-Z
SFAC C H Br N O
UNIT 64 48 16 16 16

L.S. 44
PLAN  10
SIZE 0.2 0.075 0.1
BOND $H
LIST 6
fmap 2
acta
REM <olex2.extras>
REM <HklSrc "%.\\19ML004.hkl">
REM </olex2.extras>

WGHT    0.020900    0.812000
FVAR       0.26136
BR1   3    0.611378    0.499819    0.312102    11.00000    0.02792    0.01561 =
         0.02397   -0.00146   -0.00045    0.00171
BR2   3    0.529998    0.635369    0.161482    11.00000    0.02995    0.02533 =
         0.01572   -0.00142    0.00088   -0.00307
O1    5    0.589219    0.616081    0.453148    11.00000    0.02913    0.02263 =
         0.01855    0.00188   -0.00264    0.00336
O2    5    0.351192    0.805539    0.217165    11.00000    0.03951    0.02116 =
         0.02209    0.00592   -0.00539    0.00104
N3    4    0.449730    0.739578    0.405632    11.00000    0.02656    0.01686 =
         0.01457   -0.00044   -0.00095    0.00177
N4    4    0.390996    0.790898    0.343279    11.00000    0.02448    0.01576 =
         0.01873    0.00198   -0.00061    0.00138
C1    1    0.535544    0.619837    0.320962    11.00000    0.01780    0.01584 =
         0.01931   -0.00032    0.00117   -0.00258
C6    1    0.494921    0.672645    0.261599    11.00000    0.01867    0.01927 =
         0.01594   -0.00241    0.00054   -0.00424
C2    1    0.527518    0.656254    0.398604    11.00000    0.01822    0.01657 =
         0.01917   -0.00078    0.00140   -0.00103
C5    1    0.410167    0.762110    0.270613    11.00000    0.02065    0.01715 =
         0.02130    0.00231   -0.00022   -0.00396
C9    1    0.591818    0.858953    0.480020    11.00000    0.02849    0.02288 =
         0.01663   -0.00224    0.00188    0.00345
C8    1    0.458489    0.786273    0.478951    11.00000    0.02822    0.02097 =
         0.01556   -0.00330    0.00223   -0.00052
AFIX  23
H8A   2    0.486174    0.742282    0.517974    11.00000   -1.20000
H8B   2    0.343817    0.812128    0.490397    11.00000   -1.20000
AFIX   0
C7    1    0.272048    0.867469    0.359654    11.00000    0.03356    0.02103 =
         0.02879    0.00277    0.00209    0.00890
AFIX 137
H7A   2    0.227533    0.891947    0.313171    11.00000   -1.20000
H7B   2    0.335672    0.913799    0.386396    11.00000   -1.20000
H7C   2    0.175349    0.846608    0.390077    11.00000   -1.20000
AFIX   0
C10   1    0.692942    0.919805    0.480510    11.00000    0.03475    0.03006 =
         0.02481   -0.00170    0.00080   -0.00622
H10   2    0.770609    0.963792    0.476071    11.00000    0.04028
HKLF 4

REM  19ml004_a.res in Pbca
REM R1 =  0.0207 for    1949 Fo > 4sig(Fo)  and  0.0273 for all    2255 data
REM    132 parameters refined using      0 restraints

END

WGHT      0.0209      0.8119

REM Highest difference peak  0.397,  deepest hole -0.405,  1-sigma level  0.086
Q1    1   0.4135  0.7045  0.2700  11.00000  0.05    0.40
Q2    1   0.7173  0.8612  0.4715  11.00000  0.05    0.34
Q3    1   0.7019  0.5376  0.3099  11.00000  0.05    0.30
Q4    1   0.7866  0.5815  0.3676  11.00000  0.05    0.27
Q5    1   0.7586  0.4949  0.3076  11.00000  0.05    0.26
Q6    1   0.6477  0.8838  0.4531  11.00000  0.05    0.26
Q7    1   0.5030  0.7004  0.4041  11.00000  0.05    0.25
Q8    1   0.6746  0.8217  0.4189  11.00000  0.05    0.25
Q9    1   0.7664  0.5994  0.1758  11.00000  0.05    0.25
Q10   1   0.3334  0.6659  0.2292  11.00000  0.05    0.25
;
_shelx_res_checksum              25581
_olex2_date_sample_data_collection 2019-09-30
_olex2_submission_special_instructions 'No special instructions were received'
_oxdiff_exptl_absorpt_empirical_details 
;
Empirical correction (ABSPACK) includes:
- Absorption correction using spherical harmonics
- Frame scaling
;
_oxdiff_exptl_absorpt_empirical_full_max 1.242
_oxdiff_exptl_absorpt_empirical_full_min 0.818
_exptl_crystal_recrystallization_method 
'Re-crystallisation from solvent: Acetone/ hexane'
####################################################################### 
# 
# This file contains crystal structure data downloaded from the 
# Cambridge Structural Database (CSD) hosted by the Cambridge 
# Crystallographic Data Centre (CCDC).
# 
# Full information about CCDC data access policies and citation 
# guidelines are available at http://www.ccdc.cam.ac.uk/access/V1 
# 
# Audit and citation data items may have been added by the CCDC. 
# Please retain this information to preserve the provenance of 
# this file and to allow appropriate attribution of the data. 
# 
#######################################################################

data_19ml002
_database_code_depnum_ccdc_archive 'CCDC 2171686'
loop_
_audit_author_name
_audit_author_address
'Juerg Hauser'
;University of Bern
Switzerland
;
_audit_update_record             
;
2022-05-09 deposited with the CCDC.	2022-09-27 downloaded from the CCDC.
;
_audit_creation_date             2019-02-27
_audit_creation_method           
;
Olex2 1.2
(compiled 2018.05.29 svn.r3508 for OlexSys, GUI svn.r5506)
;
_shelx_SHELXL_version_number     2018/1
_chemical_name_common            Si-Xanthone
_chemical_name_systematic        
3,7-bis(dimethylamino)-5,5-dimethyldibenzo[b,e]silin-10(5H)-one
_chemical_formula_moiety         'C19 H24 N2 O Si'
_chemical_formula_sum            'C19 H24 N2 O Si'
_chemical_formula_weight         324.49
_chemical_melting_point          ?
loop_
_atom_type_symbol
_atom_type_description
_atom_type_scat_dispersion_real
_atom_type_scat_dispersion_imag
_atom_type_scat_source
C C 0.0033 0.0016 'International Tables Vol C Tables 4.2.6.8 and 6.1.1.4'
H H 0.0000 0.0000 'International Tables Vol C Tables 4.2.6.8 and 6.1.1.4'
N N 0.0061 0.0033 'International Tables Vol C Tables 4.2.6.8 and 6.1.1.4'
O O 0.0106 0.0060 'International Tables Vol C Tables 4.2.6.8 and 6.1.1.4'
Si Si 0.0817 0.0704 'International Tables Vol C Tables 4.2.6.8 and 6.1.1.4'

_shelx_space_group_comment       
;
The symmetry employed for this shelxl refinement is uniquely defined
by the following loop, which should always be used as a source of
symmetry information in preference to the above space-group names.
They are only intended as comments.
;
_space_group_crystal_system      monoclinic
_space_group_IT_number           14
_space_group_name_H-M_alt        'P 1 21/n 1'
_space_group_name_Hall           '-P 2yn'
loop_
_space_group_symop_operation_xyz
'x, y, z'
'-x+1/2, y+1/2, -z+1/2'
'-x, -y, -z'
'x-1/2, -y-1/2, z-1/2'

_cell_length_a                   9.71112(9)
_cell_length_b                   15.04527(14)
_cell_length_c                   11.81596(12)
_cell_angle_alpha                90
_cell_angle_beta                 90.7446(9)
_cell_angle_gamma                90
_cell_volume                     1726.24(3)
_cell_formula_units_Z            4
_cell_measurement_reflns_used    9699
_cell_measurement_temperature    173.00(10)
_cell_measurement_theta_max      27.7550
_cell_measurement_theta_min      2.1760
_shelx_estimated_absorpt_T_max   ?
_shelx_estimated_absorpt_T_min   ?
_exptl_absorpt_coefficient_mu    0.143
_exptl_absorpt_correction_T_max  1.000
_exptl_absorpt_correction_T_min  0.548
_exptl_absorpt_correction_type   gaussian
_exptl_absorpt_process_details   
;
CrysAlisPro 1.171.40.39a (Rigaku Oxford Diffraction, 2019)
Numerical absorption correction based on gaussian integration over
			a multifaceted crystal model
Empirical absorption correction using spherical harmonics,
 implemented in SCALE3 ABSPACK scaling algorithm.
;
_exptl_absorpt_special_details   ?
_exptl_crystal_colour            'light yellow'
_exptl_crystal_colour_modifier   light
_exptl_crystal_colour_primary    yellow
_exptl_crystal_density_diffrn    1.249
_exptl_crystal_density_meas      ?
_exptl_crystal_density_method    ?
_exptl_crystal_description       prism
_exptl_crystal_F_000             696
loop_
_exptl_crystal_face_index_h
_exptl_crystal_face_index_k
_exptl_crystal_face_index_l
_exptl_crystal_face_perp_dist
0 1 0 0.1247
0 -1 0 0.1247
0 -3 -17 0.0679
0 1 5 0.1006
-1 0 -1 0.1473
1 0 1 0.1473
0 0 1 0.0942
-2 -1 5 0.1338

_exptl_crystal_size_max          0.501
_exptl_crystal_size_mid          0.272
_exptl_crystal_size_min          0.168
_exptl_transmission_factor_max   ?
_exptl_transmission_factor_min   ?
_diffrn_reflns_av_R_equivalents  0.0302
_diffrn_reflns_av_unetI/netI     0.0239
_diffrn_reflns_Laue_measured_fraction_full 1.000
_diffrn_reflns_Laue_measured_fraction_max 0.934
_diffrn_reflns_limit_h_max       12
_diffrn_reflns_limit_h_min       -12
_diffrn_reflns_limit_k_max       19
_diffrn_reflns_limit_k_min       -19
_diffrn_reflns_limit_l_max       15
_diffrn_reflns_limit_l_min       -15
_diffrn_reflns_number            18724
_diffrn_reflns_point_group_measured_fraction_full 1.000
_diffrn_reflns_point_group_measured_fraction_max 0.934
_diffrn_reflns_theta_full        25.242
_diffrn_reflns_theta_max         28.117
_diffrn_reflns_theta_min         2.192
_diffrn_ambient_environment      N~2~
_diffrn_ambient_temperature      173.00(10)
_diffrn_detector                 'CCD plate'
_diffrn_detector_area_resol_mean 16.0965
_diffrn_detector_type            Eos
_diffrn_measured_fraction_theta_full 1.000
_diffrn_measured_fraction_theta_max 0.934
_diffrn_measurement_details      
;
List of Runs (angles in degrees, time in seconds):

  # Type    Start    End  Width  t~exp~   \w     \q     \k     \f   Frames
#--------------------------------------------------------------------------
  1  \w     35.00 122.00   1.00    7.00    --   27.42 178.00 -60.00   87
  2  \w    -10.00 103.00   1.00    7.00    --   27.42  57.00 150.00  113
  3  \w    -57.00 114.00   1.00    7.00    --   27.42  19.00   0.00  171
  4  \w     35.00 122.00   1.00    7.00    --   27.42 178.00  30.00   87
  5  \w    -20.00  32.00   1.00    7.00    --  -23.50 -99.00   0.00   52
  6  \w    -10.00  94.00   1.00    7.00    --   27.42  57.00  60.00  104
  7  \w    -49.00  65.00   1.00    7.00    --   27.42 -57.00   0.00  114
;
_diffrn_measurement_device       'four-circle diffractometer'
_diffrn_measurement_device_type  'SuperNova, Single source at offset/far, Eos'
_diffrn_measurement_method       '\w scans'
_diffrn_orient_matrix_type       
'CrysAlisPro convention (1999,Acta A55,543-557)'
_diffrn_orient_matrix_UB_11      -0.0128452000
_diffrn_orient_matrix_UB_12      0.0237162000
_diffrn_orient_matrix_UB_13      -0.0509394000
_diffrn_orient_matrix_UB_21      0.0043245000
_diffrn_orient_matrix_UB_22      0.0407058000
_diffrn_orient_matrix_UB_23      0.0300861000
_diffrn_orient_matrix_UB_31      0.0717920000
_diffrn_orient_matrix_UB_32      0.0017900000
_diffrn_orient_matrix_UB_33      -0.0101316000
_diffrn_radiation_monochromator  mirror
_diffrn_radiation_probe          x-ray
_diffrn_radiation_type           MoK\a
_diffrn_radiation_wavelength     0.71073
_diffrn_source                   'micro-focus sealed X-ray tube'
_diffrn_source_type              'SuperNova (Mo) X-ray Source'
_reflns_Friedel_coverage         0.000
_reflns_Friedel_fraction_full    .
_reflns_Friedel_fraction_max     .
_reflns_number_gt                3413
_reflns_number_total             3938
_reflns_special_details          
;
 Reflections were merged by SHELXL according to the crystal
 class for the calculation of statistics and refinement.
 
 _reflns_Friedel_fraction is defined as the number of unique
 Friedel pairs measured divided by the number that would be
 possible theoretically, ignoring centric projections and
 systematic absences.
;
_reflns_threshold_expression     'I > 2\s(I)'
_computing_cell_refinement       'CrysAlisPro 1.171.40.39a (Rigaku OD, 2019)'
_computing_data_collection       'CrysAlisPro 1.171.40.39a (Rigaku OD, 2019)'
_computing_data_reduction        'CrysAlisPro 1.171.40.39a (Rigaku OD, 2019)'
_computing_molecular_graphics    'Olex2 (Dolomanov et al., 2009)'
_computing_publication_material  'Olex2 (Dolomanov et al., 2009)'
_computing_structure_refinement  'ShelXL (Sheldrick, 2015)'
_computing_structure_solution    'ShelXT (Sheldrick, 2015)'
_refine_diff_density_max         0.336
_refine_diff_density_min         -0.318
_refine_diff_density_rms         0.055
_refine_ls_extinction_coef       .
_refine_ls_extinction_method     none
_refine_ls_goodness_of_fit_ref   1.043
_refine_ls_hydrogen_treatment    constr
_refine_ls_matrix_type           full
_refine_ls_number_parameters     214
_refine_ls_number_reflns         3938
_refine_ls_number_restraints     0
_refine_ls_R_factor_all          0.0467
_refine_ls_R_factor_gt           0.0394
_refine_ls_restrained_S_all      1.043
_refine_ls_shift/su_max          0.000
_refine_ls_shift/su_mean         0.000
_refine_ls_structure_factor_coef Fsqd
_refine_ls_weighting_details     
'w=1/[\s^2^(Fo^2^)+(0.0526P)^2^+0.8213P] where P=(Fo^2^+2Fc^2^)/3'
_refine_ls_weighting_scheme      calc
_refine_ls_wR_factor_gt          0.1045
_refine_ls_wR_factor_ref         0.1103
_refine_special_details          ?
_olex2_refinement_description    
;
1. Fixed Uiso
 At 1.2 times of:
  All C(H) groups
 At 1.5 times of:
  All C(H,H,H) groups
2.a Aromatic/amide H refined with riding coordinates:
 C2(H2), C4(H4), C5(H5), C9(H9), C10(H10), C12(H12)
2.b Idealised Me refined as rotating group:
 C13(H13A,H13B,H13C), C14(H14A,H14B,H14C), C15(H15A,H15B,H15C), C16(H16A,H16B,
 H16C), C17(H17A,H17B,H17C), C18(H18A,H18B,H18C)
;
_atom_sites_solution_hydrogens   geom
_atom_sites_solution_primary     dual
_atom_sites_solution_secondary   ?
loop_
_atom_site_label
_atom_site_type_symbol
_atom_site_fract_x
_atom_site_fract_y
_atom_site_fract_z
_atom_site_U_iso_or_equiv
_atom_site_adp_type
_atom_site_occupancy
_atom_site_site_symmetry_order
_atom_site_calc_flag
_atom_site_refinement_flags_posn
_atom_site_refinement_flags_adp
_atom_site_refinement_flags_occupancy
_atom_site_disorder_assembly
_atom_site_disorder_group
Si1 Si 0.39170(4) 0.59606(2) 0.23011(3) 0.02106(12) Uani 1 1 d . . . . .
O1 O 0.38255(12) 0.88722(7) 0.30305(11) 0.0354(3) Uani 1 1 d . . . . .
N1 N 0.89586(13) 0.67923(9) 0.11578(12) 0.0307(3) Uani 1 1 d . . . . .
N2 N -0.08772(13) 0.61431(9) 0.43022(12) 0.0316(3) Uani 1 1 d . . . . .
C1 C 0.53748(14) 0.67600(9) 0.22080(11) 0.0211(3) Uani 1 1 d . . . . .
C2 C 0.66251(14) 0.64800(10) 0.17721(12) 0.0234(3) Uani 1 1 d . . . . .
H2 H 0.672320 0.588689 0.156672 0.028 Uiso 1 1 calc R . . . .
C3AA C 0.25514(14) 0.65855(9) 0.30561(11) 0.0218(3) Uani 1 1 d . . . . .
C3 C 0.77521(14) 0.70610(10) 0.16289(12) 0.0243(3) Uani 1 1 d . . . . .
C4 C 0.75748(16) 0.79441(10) 0.20014(14) 0.0298(3) Uani 1 1 d . . . . .
H4 H 0.830364 0.834271 0.195364 0.036 Uiso 1 1 calc R . . . .
C5 C 0.63426(16) 0.82239(10) 0.24333(13) 0.0288(3) Uani 1 1 d . . . . .
H5 H 0.625932 0.881122 0.266816 0.035 Uiso 1 1 calc R . . . .
C6 C 0.52058(14) 0.76567(9) 0.25330(11) 0.0226(3) Uani 1 1 d . . . . .
C7 C 0.39029(15) 0.80535(9) 0.29472(12) 0.0241(3) Uani 1 1 d . . . . .
C8 C 0.26991(14) 0.75042(9) 0.32738(11) 0.0224(3) Uani 1 1 d . . . . .
C9 C 0.16215(15) 0.79343(10) 0.38312(13) 0.0270(3) Uani 1 1 d . . . . .
H9 H 0.169881 0.853928 0.398054 0.032 Uiso 1 1 calc R . . . .
C10 C 0.04561(15) 0.74946(10) 0.41646(12) 0.0282(3) Uani 1 1 d . . . . .
H10 H -0.022888 0.780550 0.453933 0.034 Uiso 1 1 calc R . . . .
C11 C 0.02803(15) 0.65801(10) 0.39485(12) 0.0248(3) Uani 1 1 d . . . . .
C12 C 0.13602(14) 0.61446(10) 0.33814(12) 0.0241(3) Uani 1 1 d . . . . .
H12 H 0.127199 0.554212 0.321988 0.029 Uiso 1 1 calc R . . . .
C13 C 0.92093(16) 0.58840(11) 0.08189(14) 0.0318(3) Uani 1 1 d . . . . .
H13A H 0.883722 0.548691 0.137257 0.048 Uiso 1 1 calc GR . . . .
H13B H 1.018285 0.578672 0.076115 0.048 Uiso 1 1 calc GR . . . .
H13C H 0.877427 0.577512 0.009797 0.048 Uiso 1 1 calc GR . . . .
C14 C 1.00192(16) 0.74377(12) 0.08918(15) 0.0351(4) Uani 1 1 d . . . . .
H14A H 0.961725 0.792115 0.047271 0.053 Uiso 1 1 calc GR . . . .
H14B H 1.071640 0.715857 0.044589 0.053 Uiso 1 1 calc GR . . . .
H14C H 1.042477 0.765983 0.158095 0.053 Uiso 1 1 calc GR . . . .
C15 C -0.19941(16) 0.66342(12) 0.48192(14) 0.0354(4) Uani 1 1 d . . . . .
H15A H -0.164847 0.695134 0.546815 0.053 Uiso 1 1 calc GR . . . .
H15B H -0.269837 0.622728 0.504971 0.053 Uiso 1 1 calc GR . . . .
H15C H -0.237301 0.704829 0.428123 0.053 Uiso 1 1 calc GR . . . .
C16 C -0.12055(16) 0.52481(11) 0.39346(14) 0.0314(3) Uani 1 1 d . . . . .
H16A H -0.170211 0.527118 0.322737 0.047 Uiso 1 1 calc GR . . . .
H16B H -0.176253 0.496267 0.449300 0.047 Uiso 1 1 calc GR . . . .
H16C H -0.036944 0.491740 0.383985 0.047 Uiso 1 1 calc GR . . . .
C17 C 0.33004(16) 0.56346(11) 0.08585(13) 0.0308(3) Uani 1 1 d . . . . .
H17A H 0.299168 0.615348 0.045609 0.046 Uiso 1 1 calc GR . . . .
H17B H 0.255200 0.522146 0.092184 0.046 Uiso 1 1 calc GR . . . .
H17C H 0.404006 0.536116 0.045485 0.046 Uiso 1 1 calc GR . . . .
C18 C 0.44405(18) 0.49421(11) 0.30919(17) 0.0388(4) Uani 1 1 d . . . . .
H18A H 0.520433 0.466714 0.272128 0.058 Uiso 1 1 calc GR . . . .
H18B H 0.368122 0.453403 0.311096 0.058 Uiso 1 1 calc GR . . . .
H18C H 0.470584 0.510014 0.385105 0.058 Uiso 1 1 calc GR . . . .

loop_
_atom_site_aniso_label
_atom_site_aniso_U_11
_atom_site_aniso_U_22
_atom_site_aniso_U_33
_atom_site_aniso_U_23
_atom_site_aniso_U_13
_atom_site_aniso_U_12
Si1 0.0183(2) 0.01679(19) 0.0281(2) -0.00064(14) 0.00299(15) 0.00024(14)
O1 0.0359(6) 0.0195(5) 0.0510(7) -0.0044(5) 0.0091(5) 0.0005(4)
N1 0.0200(6) 0.0320(7) 0.0402(7) -0.0038(6) 0.0047(5) -0.0039(5)
N2 0.0232(6) 0.0323(7) 0.0397(7) -0.0018(6) 0.0098(5) 0.0009(5)
C1 0.0199(7) 0.0212(7) 0.0223(6) 0.0016(5) -0.0020(5) -0.0006(5)
C2 0.0216(7) 0.0219(7) 0.0266(7) -0.0011(5) -0.0001(5) -0.0006(5)
C3AA 0.0209(7) 0.0228(7) 0.0215(6) -0.0004(5) -0.0006(5) 0.0018(5)
C3 0.0193(7) 0.0286(7) 0.0249(7) 0.0008(6) -0.0011(5) -0.0012(6)
C4 0.0249(7) 0.0265(7) 0.0380(8) 0.0007(6) 0.0006(6) -0.0079(6)
C5 0.0296(8) 0.0201(7) 0.0365(8) -0.0021(6) 0.0006(6) -0.0030(6)
C6 0.0226(7) 0.0207(7) 0.0244(7) 0.0009(5) -0.0007(5) 0.0001(5)
C7 0.0262(7) 0.0213(7) 0.0250(7) -0.0019(5) -0.0007(5) 0.0009(5)
C8 0.0222(7) 0.0230(7) 0.0221(6) -0.0012(5) -0.0010(5) 0.0021(5)
C9 0.0283(7) 0.0230(7) 0.0298(7) -0.0067(6) 0.0005(6) 0.0025(6)
C10 0.0253(7) 0.0308(8) 0.0285(7) -0.0058(6) 0.0042(6) 0.0053(6)
C11 0.0227(7) 0.0296(7) 0.0220(6) 0.0011(6) 0.0011(5) 0.0018(6)
C12 0.0238(7) 0.0227(7) 0.0256(7) -0.0005(5) 0.0017(6) 0.0010(5)
C13 0.0230(7) 0.0359(8) 0.0364(8) -0.0044(7) 0.0036(6) -0.0006(6)
C14 0.0238(7) 0.0405(9) 0.0410(9) -0.0008(7) 0.0066(6) -0.0071(7)
C15 0.0271(8) 0.0429(9) 0.0365(9) -0.0007(7) 0.0119(7) 0.0029(7)
C16 0.0244(7) 0.0333(8) 0.0367(8) 0.0026(7) 0.0026(6) -0.0024(6)
C17 0.0257(7) 0.0315(8) 0.0354(8) -0.0111(7) 0.0045(6) -0.0045(6)
C18 0.0330(9) 0.0262(8) 0.0573(11) 0.0119(8) 0.0047(8) 0.0044(7)

_geom_special_details            
;
 All esds (except the esd in the dihedral angle between two l.s. planes)
 are estimated using the full covariance matrix.  The cell esds are taken
 into account individually in the estimation of esds in distances, angles
 and torsion angles; correlations between esds in cell parameters are only
 used when they are defined by crystal symmetry.  An approximate (isotropic)
 treatment of cell esds is used for estimating esds involving l.s. planes.
;
loop_
_geom_bond_atom_site_label_1
_geom_bond_atom_site_label_2
_geom_bond_distance
_geom_bond_site_symmetry_2
_geom_bond_publ_flag
Si1 C1 1.8621(14) . ?
Si1 C3AA 1.8626(14) . ?
Si1 C17 1.8650(16) . ?
Si1 C18 1.8619(16) . ?
O1 C7 1.2381(18) . ?
N1 C3 1.3650(19) . ?
N1 C13 1.446(2) . ?
N1 C14 1.4529(19) . ?
N2 C11 1.3721(19) . ?
N2 C15 1.4536(19) . ?
N2 C16 1.449(2) . ?
C1 C2 1.3904(19) . ?
C1 C6 1.4128(19) . ?
C2 H2 0.9300 . ?
C2 C3 1.413(2) . ?
C3AA C8 1.4129(19) . ?
C3AA C12 1.392(2) . ?
C3 C4 1.411(2) . ?
C4 H4 0.9300 . ?
C4 C5 1.373(2) . ?
C5 H5 0.9300 . ?
C5 C6 1.402(2) . ?
C6 C7 1.4876(19) . ?
C7 C8 1.4867(19) . ?
C8 C9 1.4020(19) . ?
C9 H9 0.9300 . ?
C9 C10 1.373(2) . ?
C10 H10 0.9300 . ?
C10 C11 1.409(2) . ?
C11 C12 1.4129(19) . ?
C12 H12 0.9300 . ?
C13 H13A 0.9600 . ?
C13 H13B 0.9600 . ?
C13 H13C 0.9600 . ?
C14 H14A 0.9600 . ?
C14 H14B 0.9600 . ?
C14 H14C 0.9600 . ?
C15 H15A 0.9600 . ?
C15 H15B 0.9600 . ?
C15 H15C 0.9600 . ?
C16 H16A 0.9600 . ?
C16 H16B 0.9600 . ?
C16 H16C 0.9600 . ?
C17 H17A 0.9600 . ?
C17 H17B 0.9600 . ?
C17 H17C 0.9600 . ?
C18 H18A 0.9600 . ?
C18 H18B 0.9600 . ?
C18 H18C 0.9600 . ?

loop_
_geom_angle_atom_site_label_1
_geom_angle_atom_site_label_2
_geom_angle_atom_site_label_3
_geom_angle
_geom_angle_site_symmetry_1
_geom_angle_site_symmetry_3
_geom_angle_publ_flag
C1 Si1 C3AA 104.41(6) . . ?
C1 Si1 C17 110.56(7) . . ?
C1 Si1 C18 111.00(7) . . ?
C3AA Si1 C17 110.39(7) . . ?
C18 Si1 C3AA 111.51(7) . . ?
C18 Si1 C17 108.94(8) . . ?
C3 N1 C13 122.79(13) . . ?
C3 N1 C14 120.33(13) . . ?
C13 N1 C14 116.71(12) . . ?
C11 N2 C15 120.20(13) . . ?
C11 N2 C16 122.14(13) . . ?
C16 N2 C15 115.84(13) . . ?
C2 C1 Si1 119.63(10) . . ?
C2 C1 C6 119.68(13) . . ?
C6 C1 Si1 120.64(10) . . ?
C1 C2 H2 118.7 . . ?
C1 C2 C3 122.58(13) . . ?
C3 C2 H2 118.7 . . ?
C8 C3AA Si1 120.65(10) . . ?
C12 C3AA Si1 119.41(11) . . ?
C12 C3AA C8 119.92(13) . . ?
N1 C3 C2 122.42(13) . . ?
N1 C3 C4 121.00(13) . . ?
C4 C3 C2 116.58(13) . . ?
C3 C4 H4 119.5 . . ?
C5 C4 C3 121.01(13) . . ?
C5 C4 H4 119.5 . . ?
C4 C5 H5 118.8 . . ?
C4 C5 C6 122.39(14) . . ?
C6 C5 H5 118.8 . . ?
C1 C6 C7 125.10(12) . . ?
C5 C6 C1 117.66(13) . . ?
C5 C6 C7 117.23(13) . . ?
O1 C7 C6 118.57(13) . . ?
O1 C7 C8 118.93(13) . . ?
C8 C7 C6 122.50(12) . . ?
C3AA C8 C7 125.09(12) . . ?
C9 C8 C3AA 117.54(13) . . ?
C9 C8 C7 117.36(13) . . ?
C8 C9 H9 118.8 . . ?
C10 C9 C8 122.38(14) . . ?
C10 C9 H9 118.8 . . ?
C9 C10 H10 119.4 . . ?
C9 C10 C11 121.11(13) . . ?
C11 C10 H10 119.4 . . ?
N2 C11 C10 120.69(13) . . ?
N2 C11 C12 122.56(14) . . ?
C10 C11 C12 116.73(13) . . ?
C3AA C12 C11 122.31(13) . . ?
C3AA C12 H12 118.8 . . ?
C11 C12 H12 118.8 . . ?
N1 C13 H13A 109.5 . . ?
N1 C13 H13B 109.5 . . ?
N1 C13 H13C 109.5 . . ?
H13A C13 H13B 109.5 . . ?
H13A C13 H13C 109.5 . . ?
H13B C13 H13C 109.5 . . ?
N1 C14 H14A 109.5 . . ?
N1 C14 H14B 109.5 . . ?
N1 C14 H14C 109.5 . . ?
H14A C14 H14B 109.5 . . ?
H14A C14 H14C 109.5 . . ?
H14B C14 H14C 109.5 . . ?
N2 C15 H15A 109.5 . . ?
N2 C15 H15B 109.5 . . ?
N2 C15 H15C 109.5 . . ?
H15A C15 H15B 109.5 . . ?
H15A C15 H15C 109.5 . . ?
H15B C15 H15C 109.5 . . ?
N2 C16 H16A 109.5 . . ?
N2 C16 H16B 109.5 . . ?
N2 C16 H16C 109.5 . . ?
H16A C16 H16B 109.5 . . ?
H16A C16 H16C 109.5 . . ?
H16B C16 H16C 109.5 . . ?
Si1 C17 H17A 109.5 . . ?
Si1 C17 H17B 109.5 . . ?
Si1 C17 H17C 109.5 . . ?
H17A C17 H17B 109.5 . . ?
H17A C17 H17C 109.5 . . ?
H17B C17 H17C 109.5 . . ?
Si1 C18 H18A 109.5 . . ?
Si1 C18 H18B 109.5 . . ?
Si1 C18 H18C 109.5 . . ?
H18A C18 H18B 109.5 . . ?
H18A C18 H18C 109.5 . . ?
H18B C18 H18C 109.5 . . ?

_shelx_res_file                  
;
TITL 19ml002_a.res in P2(1)/n
    19ml002.res
    created by SHELXL-2018/1 at 22:09:49 on 27-Feb-2019
REM Old TITL 19ML002 in P2(1)/n
REM SHELXT solution in P2(1)/n
REM R1 0.122, Rweak 0.011, Alpha 0.019, Orientation as input
REM Formula found by SHELXT: C17 N2 O Si
CELL 0.71073 9.711124 15.045273 11.815959 90 90.7446 90
ZERR 4 0.000093 0.000142 0.000115 0 0.0009 0
LATT 1
SYMM 0.5-X,0.5+Y,0.5-Z
SFAC C H N O Si
UNIT 76 96 8 4 4

L.S. 4
PLAN  19
BOND $H
LIST 6
fmap 2
acta
REM <olex2.extras>
REM <HklSrc "%.\\19ML002.hkl">
REM </olex2.extras>

WGHT    0.052600    0.821300
FVAR       3.68271
SI1   5    0.391697    0.596056    0.230113    11.00000    0.01834    0.01679 =
         0.02813   -0.00064    0.00299    0.00024
O1    4    0.382553    0.887224    0.303046    11.00000    0.03593    0.01948 =
         0.05096   -0.00438    0.00910    0.00055
N1    3    0.895864    0.679228    0.115776    11.00000    0.01998    0.03204 =
         0.04018   -0.00375    0.00471   -0.00391
N2    3   -0.087716    0.614305    0.430220    11.00000    0.02317    0.03231 =
         0.03965   -0.00182    0.00977    0.00087
C1    1    0.537484    0.676002    0.220803    11.00000    0.01989    0.02115 =
         0.02228    0.00156   -0.00197   -0.00060
C2    1    0.662507    0.648002    0.177210    11.00000    0.02159    0.02188 =
         0.02664   -0.00109   -0.00010   -0.00056
AFIX  43
H2    2    0.672320    0.588689    0.156672    11.00000   -1.20000
AFIX   0
C3AA  1    0.255138    0.658555    0.305606    11.00000    0.02093    0.02282 =
         0.02154   -0.00038   -0.00057    0.00183
C3    1    0.775205    0.706101    0.162888    11.00000    0.01933    0.02862 =
         0.02489    0.00077   -0.00106   -0.00125
C4    1    0.757480    0.794407    0.200136    11.00000    0.02489    0.02651 =
         0.03801    0.00073    0.00059   -0.00790
AFIX  43
H4    2    0.830364    0.834271    0.195364    11.00000   -1.20000
AFIX   0
C5    1    0.634258    0.822393    0.243326    11.00000    0.02962    0.02013 =
         0.03653   -0.00212    0.00063   -0.00302
AFIX  43
H5    2    0.625932    0.881122    0.266816    11.00000   -1.20000
AFIX   0
C6    1    0.520581    0.765670    0.253298    11.00000    0.02256    0.02071 =
         0.02435    0.00094   -0.00068    0.00014
C7    1    0.390292    0.805351    0.294724    11.00000    0.02618    0.02128 =
         0.02496   -0.00193   -0.00068    0.00090
C8    1    0.269910    0.750421    0.327378    11.00000    0.02221    0.02297 =
         0.02205   -0.00125   -0.00100    0.00212
C9    1    0.162147    0.793431    0.383121    11.00000    0.02834    0.02298 =
         0.02982   -0.00672    0.00054    0.00254
AFIX  43
H9    2    0.169881    0.853928    0.398054    11.00000   -1.20000
AFIX   0
C10   1    0.045606    0.749461    0.416461    11.00000    0.02529    0.03085 =
         0.02847   -0.00581    0.00415    0.00526
AFIX  43
H10   2   -0.022888    0.780550    0.453933    11.00000   -1.20000
AFIX   0
C11   1    0.028029    0.658011    0.394854    11.00000    0.02267    0.02964 =
         0.02202    0.00113    0.00107    0.00183
C12   1    0.136015    0.614457    0.338144    11.00000    0.02384    0.02272 =
         0.02563   -0.00050    0.00169    0.00101
AFIX  43
H12   2    0.127199    0.554212    0.321988    11.00000   -1.20000
AFIX   0
C13   1    0.920929    0.588399    0.081891    11.00000    0.02304    0.03594 =
         0.03638   -0.00441    0.00364   -0.00058
AFIX 137
H13A  2    0.883722    0.548691    0.137257    11.00000   -1.50000
H13B  2    1.018285    0.578672    0.076115    11.00000   -1.50000
H13C  2    0.877427    0.577512    0.009797    11.00000   -1.50000
AFIX   0
C14   1    1.001922    0.743770    0.089177    11.00000    0.02379    0.04054 =
         0.04103   -0.00083    0.00663   -0.00713
AFIX 137
H14A  2    0.961725    0.792115    0.047271    11.00000   -1.50000
H14B  2    1.071640    0.715857    0.044589    11.00000   -1.50000
H14C  2    1.042477    0.765983    0.158095    11.00000   -1.50000
AFIX   0
C15   1   -0.199406    0.663418    0.481921    11.00000    0.02713    0.04295 =
         0.03648   -0.00071    0.01195    0.00287
AFIX 137
H15A  2   -0.164847    0.695134    0.546815    11.00000   -1.50000
H15B  2   -0.269837    0.622728    0.504971    11.00000   -1.50000
H15C  2   -0.237301    0.704829    0.428123    11.00000   -1.50000
AFIX   0
C16   1   -0.120552    0.524806    0.393459    11.00000    0.02443    0.03329 =
         0.03666    0.00257    0.00256   -0.00244
AFIX 137
H16A  2   -0.170211    0.527118    0.322737    11.00000   -1.50000
H16B  2   -0.176253    0.496267    0.449300    11.00000   -1.50000
H16C  2   -0.036944    0.491740    0.383985    11.00000   -1.50000
AFIX   0
C17   1    0.330038    0.563462    0.085846    11.00000    0.02570    0.03146 =
         0.03543   -0.01114    0.00454   -0.00446
AFIX 137
H17A  2    0.299168    0.615348    0.045609    11.00000   -1.50000
H17B  2    0.255200    0.522146    0.092184    11.00000   -1.50000
H17C  2    0.404006    0.536116    0.045485    11.00000   -1.50000
AFIX   0
C18   1    0.444049    0.494213    0.309186    11.00000    0.03296    0.02618 =
         0.05728    0.01190    0.00474    0.00435
AFIX 137
H18A  2    0.520433    0.466714    0.272128    11.00000   -1.50000
H18B  2    0.368122    0.453403    0.311096    11.00000   -1.50000
H18C  2    0.470584    0.510014    0.385105    11.00000   -1.50000
AFIX   0
HKLF 4


REM  19ml002_a.res in P2(1)/n
REM R1 =  0.0394 for    3413 Fo > 4sig(Fo)  and  0.0467 for all    3938 data
REM    214 parameters refined using      0 restraints

END

WGHT      0.0526      0.8213

REM Highest difference peak  0.336,  deepest hole -0.318,  1-sigma level  0.055
Q1    1   0.3196  0.6303  0.2717  11.00000  0.05    0.34
Q2    1   0.4761  0.6394  0.2217  11.00000  0.05    0.32
Q3    1   0.9676  0.5852  0.0006  11.00000  0.05    0.31
Q4    1   0.9802  0.5590  0.1384  11.00000  0.05    0.31
Q5    1   0.8353  0.5535  0.0648  11.00000  0.05    0.27
Q6    1   0.4523  0.7828  0.2695  11.00000  0.05    0.26
Q7    1   0.3615  0.5854  0.1433  11.00000  0.05    0.26
Q8    1   0.4070  0.5404  0.2796  11.00000  0.05    0.25
Q9    1   0.7235  0.6760  0.1728  11.00000  0.05    0.22
Q10   1   0.0762  0.6378  0.3628  11.00000  0.05    0.22
Q11   1   0.3347  0.7724  0.3152  11.00000  0.05    0.21
Q12   1  -0.0648  0.5037  0.3181  11.00000  0.05    0.21
Q13   1   0.5223  0.7188  0.2415  11.00000  0.05    0.20
Q14   1   0.2218  0.7696  0.3598  11.00000  0.05    0.20
Q15   1  -0.2260  0.5160  0.3763  11.00000  0.05    0.18
Q16   1   0.8335  0.6888  0.1418  11.00000  0.05    0.17
Q17   1   0.0355  0.7048  0.4016  11.00000  0.05    0.17
Q18   1   0.6035  0.6637  0.2119  11.00000  0.05    0.17
Q19   1   0.7618  0.7509  0.1887  11.00000  0.05    0.16
;
_shelx_res_checksum              70516
_olex2_submission_special_instructions 'No special instructions were received'
_exptl_crystal_recrystallization_method 
'Re-crystallisation from solvent: Ethyl acetate/ n-hexane/ cyclohexane'
####################################################################### 
# 
# This file contains crystal structure data downloaded from the 
# Cambridge Structural Database (CSD) hosted by the Cambridge 
# Crystallographic Data Centre (CCDC).
# 
# Full information about CCDC data access policies and citation 
# guidelines are available at http://www.ccdc.cam.ac.uk/access/V1 
# 
# Audit and citation data items may have been added by the CCDC. 
# Please retain this information to preserve the provenance of 
# this file and to allow appropriate attribution of the data. 
# 
#######################################################################

data_20ML001_PG01-079-01-03
_database_code_depnum_ccdc_archive 'CCDC 2171687'
loop_
_audit_author_name
_audit_author_address
'Lorraine Andrade Malaspina '
;University of Bern
Switzerland
;
_audit_update_record             
;
2022-05-09 deposited with the CCDC.	2022-09-27 downloaded from the CCDC.
;

#----------------------------------------------------------------------------#
#                   CHEMICAL INFORMATION                                     #
#----------------------------------------------------------------------------#

_chemical_formula_moiety         'C18 H24 Br2 N2 Si'
_chemical_formula_sum            'C18 H24 Br2 N2 Si'
_chemical_formula_weight         456.3

#----------------------------------------------------------------------------#
#                   UNIT CELL INFORMATION                                    #
#----------------------------------------------------------------------------#

_symmetry_cell_setting           monoclinic
_symmetry_space_group_name_H-M   'P 1 21/c 1'
_symmetry_space_group_name_Hall  '-P 2ybc'
_symmetry_Int_Tables_number      14
loop_
_symmetry_equiv_pos_as_xyz
'x, y, z'
'-x, y+1/2, -z+1/2'
'-x, -y, -z'
'x, -y-1/2, z-1/2'

_cell_length_a                   8.6606(2)
_cell_length_b                   18.8553(2)
_cell_length_c                   12.7788(3)
_cell_angle_alpha                90
_cell_angle_beta                 107.662(2)
_cell_angle_gamma                90
_cell_volume                     1988.39(7)
_cell_formula_units_Z            4
_cell_measurement_temperature    173.00(10)
_cell_measurement_reflns_used    5242
_cell_measurement_theta_min      1.98
_cell_measurement_theta_max      26.423

#----------------------------------------------------------------------------#
#                   CRYSTAL INFORMATION                                      #
#----------------------------------------------------------------------------#

_exptl_crystal_description       'rect. Prism'
_exptl_crystal_colour            'clear colourless'
_exptl_crystal_size_max          0.274
_exptl_crystal_size_mid          0.095
_exptl_crystal_size_min          0.064
_exptl_crystal_density_diffrn    1.524
_exptl_crystal_F_000             920
loop_
_exptl_crystal_face_index_h
_exptl_crystal_face_index_k
_exptl_crystal_face_index_l
_exptl_crystal_face_perp_dist
-1 -1 -1 0.1113
0 -1 -1 0.0263
0 1 1 0.0426
1 -1 -1 0.0869
-1 1 1 0.1473
-2 0 -1 0.1334
1 1 2 0.0905
0 1 2 0.0429
0 -1 -2 0.0214
1 -1 -2 0.065
-1 1 2 0.1123
1 0 -2 0.0706
0 -1 2 0.0386
1 1 -2 0.0726
0 -1 1 0.0374
1 1 -1 0.087
0 -2 1 0.041
0 2 -1 0.0426
1 2 -1 0.0742
-2 -1 1 0.143
0 -1 0 0.0418
0 1 0 0.0537

loop_
_exptl_oxdiff_crystal_face_indexfrac_h
_exptl_oxdiff_crystal_face_indexfrac_k
_exptl_oxdiff_crystal_face_indexfrac_l
_exptl_oxdiff_crystal_face_x
_exptl_oxdiff_crystal_face_y
_exptl_oxdiff_crystal_face_z
-0.9990 -0.9992 -0.9993 -0.0264 -0.0850 -0.0853
-0.0000 -0.9991 -0.9990 -0.0146 -0.0677 -0.0021
0.0000 0.9991 0.9990 0.0146 0.0677 0.0021
0.9989 -0.9989 -0.9987 -0.0028 -0.0504 0.0812
-0.9989 0.9989 0.9987 0.0028 0.0504 -0.0812
-1.9979 -0.0005 -0.9997 -0.0041 -0.0885 -0.1763
0.9990 0.9994 1.9984 0.0069 0.1389 0.0951
0.0000 0.9992 1.9981 -0.0049 0.1216 0.0118
-0.0000 -0.9992 -1.9981 0.0049 -0.1216 -0.0118
0.9989 -0.9990 -1.9978 0.0167 -0.1043 0.0714
-0.9989 0.9990 1.9978 -0.0167 0.1043 -0.0714
0.9990 -0.0001 -1.9979 0.0508 -0.0906 0.0637
-0.0000 -0.9987 1.9982 -0.0732 0.0942 0.0272
0.9990 0.9988 -1.9979 0.0850 -0.0769 0.0560
-0.0000 -0.9988 0.9991 -0.0536 0.0402 0.0175
0.9990 0.9990 -0.9988 0.0654 -0.0229 0.0658
-0.0000 -1.9977 0.9991 -0.0878 0.0265 0.0251
0.0000 1.9977 -0.9991 0.0878 -0.0265 -0.0251
0.9990 1.9979 -0.9988 0.0996 -0.0092 0.0581
-1.9979 -0.9992 0.9985 -0.0772 0.0056 -0.1491
-0.0000 -0.9989 0.0000 -0.0341 -0.0137 0.0077
0.0000 0.9989 -0.0000 0.0341 0.0137 -0.0077


#----------------------------------------------------------------------------#
#                   ABSORPTION CORRECTION                                    #
#----------------------------------------------------------------------------#

_exptl_absorpt_coefficient_mu    4.138
_exptl_absorpt_correction_type   gaussian
_exptl_absorpt_process_details   
;
        CrysAlisPro 1.171.40.67a (Rigaku Oxford Diffraction, 2019)
Numerical absorption correction based on gaussian integration over
                        a multifaceted crystal model
        Empirical absorption correction using spherical harmonics,
 implemented in SCALE3 ABSPACK scaling algorithm.
;
_exptl_absorpt_correction_T_min  0.508
_exptl_absorpt_correction_T_max  1

_oxdiff_exptl_absorpt_empirical_details 
;
Empirical correction (ABSPACK) includes:
- Absorption correction using spherical harmonics
- Frame scaling
;
_oxdiff_exptl_absorpt_empirical_full_max 1.165
_oxdiff_exptl_absorpt_empirical_full_min 0.800

#----------------------------------------------------------------------------#
#                   DATA COLLECTION                                          #
#----------------------------------------------------------------------------#

_diffrn_source                   'micro-focus sealed X-ray tube'
_diffrn_source_type              'SuperNova (Mo) X-ray Source'
_diffrn_ambient_temperature      173.00(10)
_diffrn_ambient_environment      N~2~
_diffrn_radiation_wavelength     0.71073
_diffrn_radiation_type           'Mo K\a'
_diffrn_radiation_monochromator  mirror
_diffrn_radiation_probe          x-ray
_diffrn_detector                 'CCD plate'
_diffrn_detector_type            Eos
_diffrn_detector_area_resol_mean 16.0965
_diffrn_orient_matrix_type       
'CrysAlisPro convention (1999,Acta A55,543-557)'
_diffrn_orient_matrix_ub_11      0.0118079
_diffrn_orient_matrix_ub_12      0.0341651
_diffrn_orient_matrix_ub_13      -0.0195429
_diffrn_orient_matrix_ub_21      0.0172967
_diffrn_orient_matrix_ub_22      0.0137537
_diffrn_orient_matrix_ub_23      0.0539942
_diffrn_orient_matrix_ub_31      0.0833424
_diffrn_orient_matrix_ub_32      -0.0076992
_diffrn_orient_matrix_ub_33      0.0097697
_diffrn_measurement_device       'four-circle diffractometer'
_diffrn_measurement_device_type  'SuperNova, Single source at offset/far, Eos'
_diffrn_measurement_method       '\w scans'
_diffrn_reflns_av_R_equivalents  0.0468
_diffrn_reflns_av_unetI/netI     0.0439
_diffrn_reflns_number            16850
_diffrn_reflns_limit_h_min       -10
_diffrn_reflns_limit_h_max       10
_diffrn_reflns_limit_k_min       -23
_diffrn_reflns_limit_k_max       23
_diffrn_reflns_limit_l_min       -14
_diffrn_reflns_limit_l_max       15
_diffrn_reflns_theta_min         1.991
_diffrn_reflns_theta_max         26.372
_diffrn_reflns_theta_full        25.242
_diffrn_measured_fraction_theta_full 1
_diffrn_measured_fraction_theta_max 1
_diffrn_reflns_Laue_measured_fraction_full 1
_diffrn_reflns_Laue_measured_fraction_max 1
_diffrn_reflns_point_group_measured_fraction_full 1
_diffrn_reflns_point_group_measured_fraction_max 1
_reflns_Friedel_coverage         0
_reflns_number_total             4068
_reflns_number_gt                3306
_reflns_threshold_expression     'I > 2\s(I)'

_diffrn_measurement_details      
;
List of Runs (angles in degrees, time in seconds):

  # Type    Start    End  Width  t~exp~   \w     \q     \k     \f   Frames
#--------------------------------------------------------------------------
  1  \w    -42.00  72.00   1.00   10.00    --   29.02 -77.00-120.00  114
  2  \w     -9.00 105.00   1.00   10.00    --   29.02  57.00-180.00  114
  3  \w     39.00 123.00   1.00   10.00    --   29.02 178.00-180.00   84
  4  \w     -9.00 105.00   1.00   10.00    --   29.02  57.00 -90.00  114
  5  \w    -62.00  42.00   1.00   10.00    --   29.02   0.00 120.00  104
  6  \w    -14.00  42.00   1.00   10.00    --   29.02  77.00  30.00   56
;

#----------------------------------------------------------------------------#
#                   COMPUTER PROGRAMS USED                                   #
#----------------------------------------------------------------------------#

_computing_data_collection       'CrysAlisPro 1.171.40.67a (Rigaku OD, 2019)'
_computing_cell_refinement       'CrysAlisPro 1.171.40.67a (Rigaku OD, 2019)'
_computing_data_reduction        'CrysAlisPro 1.171.40.67a (Rigaku OD, 2019)'

_computing_structure_refinement  'SHELXL 2018/3 (Sheldrick, 2015)'
_computing_molecular_graphics    'Olex2 1.3 (Dolomanov et al., 2009)'
_computing_publication_material  'Olex2 1.3 (Dolomanov et al., 2009)'

#----------------------------------------------------------------------------#
#                   STRUCTURE SOLUTION                                       #
#----------------------------------------------------------------------------#

_atom_sites_solution_primary     dual
_atom_sites_solution_hydrogens   geom

#----------------------------------------------------------------------------#
#                   REFINEMENT INFORMATION                                   #
#----------------------------------------------------------------------------#

_shelx_SHELXL_version_number     2018/3
_refine_ls_structure_factor_coef Fsqd
_refine_ls_matrix_type           full
_refine_ls_weighting_scheme      calc
_refine_ls_weighting_details     
'w=1/[\s^2^(Fo^2^)+(0.0184P)^2^+0.6312P] where P=(Fo^2^+2Fc^2^)/3'
_refine_ls_hydrogen_treatment    constr
_refine_ls_extinction_method     none
_refine_ls_number_reflns         4068
_refine_ls_number_parameters     228
_refine_ls_number_restraints     6
_refine_ls_R_factor_all          0.0478
_refine_ls_R_factor_gt           0.0335
_refine_ls_wR_factor_ref         0.0627
_refine_ls_wR_factor_gt          0.0584
_refine_ls_goodness_of_fit_ref   1.045
_refine_ls_restrained_S_all      1.045
_refine_ls_shift/su_max          0.001
_refine_ls_shift/su_mean         0
_refine_diff_density_max         0.368
_refine_diff_density_min         -0.346
_refine_diff_density_rms         0.072
_olex2_refinement_description    
;
1. Fixed Uiso
 At 1.2 times of:
  All C(H) groups
 At 1.5 times of:
  All C(H,H,H) groups, All C(H,H,H,H,H,H) groups
2. Uiso/Uaniso restraints and constraints
C3A \\sim C3: within 1.7A with sigma of 0.02 and sigma for terminal atoms of
0.02 within 1.7A
Uanis(N1) = Uanis(N1A)
3. Others
 Sof(H2BD)=Sof(H2BE)=Sof(H2BF)=Sof(N1A)=Sof(C3A)=Sof(H3AA)=Sof(H3AB)=Sof(H3AC)=
 1-FVAR(1)
 Sof(N1)=Sof(H2AA)=Sof(H2AB)=Sof(H2AC)=Sof(C3)=Sof(H3A)=Sof(H3B)=Sof(H3C)=
 FVAR(1)
4.a Aromatic/amide H refined with riding coordinates:
 C009(H009), C00A(H00A), C00C(H00C), C00D(H00D), C00E(H00E), C00J(H00K)
4.b Idealised Me refined as rotating group:
 C00G(H00B,H00F,H00G), C00I(H00H,H00I,H00J), C00K(H00L,H00M,H00N), C00L(H00O,
 H00P,H00Q), C2(H2AA,H2AB,H2AC), C2(H2BD,H2BE,H2BF), C3(H3A,H3B,H3C), C3A(H3AA,
 H3AB,H3AC)
;
_olex2_submission_special_instructions 'No special instructions were received'

#----------------------------------------------------------------------------#
#                   CONSTRAINTS AND RESTRAINTS                               #
#----------------------------------------------------------------------------#


#----------------------------------------------------------------------------#
#                   ATOMIC TYPES, COORDINATES AND THERMAL PARAMETERS         #
#----------------------------------------------------------------------------#

loop_
_atom_type_symbol
_atom_type_description
_atom_type_scat_dispersion_real
_atom_type_scat_dispersion_imag
_atom_type_scat_source
C C 0.0033 0.0016 'International Tables Vol C Tables 4.2.6.8 and 6.1.1.4'
H H 0 0 'International Tables Vol C Tables 4.2.6.8 and 6.1.1.4'
Br Br -0.2901 2.4595 'International Tables Vol C Tables 4.2.6.8 and 6.1.1.4'
N N 0.0061 0.0033 'International Tables Vol C Tables 4.2.6.8 and 6.1.1.4'
Si Si 0.0817 0.0704 'International Tables Vol C Tables 4.2.6.8 and 6.1.1.4'

loop_
_atom_site_label
_atom_site_type_symbol
_atom_site_fract_x
_atom_site_fract_y
_atom_site_fract_z
_atom_site_U_iso_or_equiv
_atom_site_adp_type
_atom_site_occupancy
_atom_site_site_symmetry_order
_atom_site_calc_flag
_atom_site_refinement_flags_posn
_atom_site_refinement_flags_adp
_atom_site_refinement_flags_occupancy
_atom_site_disorder_assembly
_atom_site_disorder_group
Br01 Br 0.48130(3) 0.61162(2) 0.45152(3) 0.03345(9) Uani 1 1 d . . . . .
Br02 Br 0.90469(4) 0.81937(2) 0.58812(3) 0.03783(10) Uani 1 1 d . . . . .
Si03 Si 0.67021(9) 0.70479(4) 0.69082(7) 0.02430(18) Uani 1 1 d . . . . .
N004 N 1.0624(3) 0.50457(12) 0.6407(2) 0.0364(7) Uani 1 1 d . . . . .
C005 C 0.9501(3) 0.72011(13) 0.6094(2) 0.0237(6) Uani 1 1 d . . . . .
C006 C 0.8490(3) 0.67529(13) 0.6473(2) 0.0210(6) Uani 1 1 d . . . . .
C007 C 0.4273(3) 0.70814(14) 0.4733(2) 0.0247(6) Uani 1 1 d . . . . .
C008 C 0.5061(3) 0.74289(14) 0.5713(2) 0.0239(6) Uani 1 1 d . . . . .
C009 C 0.8932(3) 0.60372(13) 0.6576(2) 0.0232(6) Uani 1 1 d . . . . .
H009 H 0.829267 0.572485 0.682752 0.028 Uiso 1 1 calc R U . . .
C00A C 1.0858(3) 0.69552(14) 0.5863(2) 0.0278(7) Uani 1 1 d . . . . .
H00A H 1.150848 0.726932 0.562492 0.033 Uiso 1 1 calc R U . . .
C00B C 1.0274(3) 0.57618(14) 0.6325(2) 0.0254(6) Uani 1 1 d . . . . .
C00C C 0.3088(3) 0.74009(15) 0.3894(2) 0.0296(7) Uani 1 1 d . . . . .
H00C H 0.259851 0.715082 0.32517 0.036 Uiso 1 1 calc R U . . .
C00D C 1.1255(3) 0.62484(15) 0.5981(2) 0.0280(7) Uani 1 1 d . . . . .
H00D H 1.218273 0.608914 0.58314 0.034 Uiso 1 1 calc R U . . .
C00E C 0.2623(3) 0.80907(15) 0.4003(2) 0.0322(7) Uani 1 1 d . . . . .
H00E H 0.182545 0.830461 0.343333 0.039 Uiso 1 1 calc R U . . .
C00G C 0.9611(4) 0.45564(14) 0.6766(3) 0.0353(7) Uani 1 1 d . . . . .
H00B H 0.972703 0.463799 0.752794 0.053 Uiso 1 1 calc R U . . .
H00F H 0.992953 0.407908 0.667081 0.053 Uiso 1 1 calc R U . . .
H00G H 0.850007 0.462607 0.633924 0.053 Uiso 1 1 calc R U . . .
C00H C 0.3349(4) 0.84665(15) 0.4966(3) 0.0340(7) Uani 1 1 d . . . . .
C00I C 0.5908(4) 0.62840(15) 0.7515(3) 0.0364(8) Uani 1 1 d . . . . .
H00H H 0.56139 0.59066 0.698756 0.055 Uiso 1 1 calc R U . . .
H00I H 0.497149 0.643125 0.771196 0.055 Uiso 1 1 calc R U . . .
H00J H 0.672873 0.612073 0.815852 0.055 Uiso 1 1 calc R U . . .
C00J C 0.4551(3) 0.81237(14) 0.5796(3) 0.0310(7) Uani 1 1 d . . . . .
H00K H 0.503876 0.83727 0.64403 0.037 Uiso 1 1 calc R U . . .
C00K C 0.7386(4) 0.77241(15) 0.8012(2) 0.0357(7) Uani 1 1 d . . . . .
H00L H 0.833185 0.755413 0.856487 0.054 Uiso 1 1 calc R U . . .
H00M H 0.653738 0.780987 0.833612 0.054 Uiso 1 1 calc R U . . .
H00N H 0.764072 0.815723 0.770591 0.054 Uiso 1 1 calc R U . . .
C00L C 1.2139(4) 0.47860(16) 0.6292(3) 0.0414(8) Uani 1 1 d . . . . .
H00O H 1.2256 0.494864 0.560788 0.062 Uiso 1 1 calc R U . . .
H00P H 1.214103 0.427693 0.630338 0.062 Uiso 1 1 calc R U . . .
H00Q H 1.302473 0.496048 0.688766 0.062 Uiso 1 1 calc R U . . .
N1 N 0.2768(15) 0.9141(5) 0.5156(9) 0.039(2) Uani 0.67(2) 1 d . . P A 1
C2 C 0.1648(5) 0.95013(19) 0.4279(3) 0.0715(13) Uani 1 1 d . . . . .
H2AA H 0.211837 0.957554 0.369739 0.107 Uiso 0.67(2) 1 calc R U P A 1
H2AB H 0.138323 0.995102 0.453246 0.107 Uiso 0.67(2) 1 calc R U P A 1
H2AC H 0.068154 0.922179 0.40115 0.107 Uiso 0.67(2) 1 calc R U P A 1
H2BD H 0.158393 0.945332 0.351905 0.107 Uiso 0.33(2) 1 calc R U P A 2
H2BE H 0.157777 0.999371 0.445008 0.107 Uiso 0.33(2) 1 calc R U P A 2
H2BF H 0.077011 0.924663 0.441743 0.107 Uiso 0.33(2) 1 calc R U P A 2
C3 C 0.3351(17) 0.9474(5) 0.6195(8) 0.068(3) Uani 0.67(2) 1 d . U P A 1
H3A H 0.323011 0.915794 0.67532 0.102 Uiso 0.67(2) 1 calc R U P A 1
H3B H 0.274189 0.98996 0.619674 0.102 Uiso 0.67(2) 1 calc R U P A 1
H3C H 0.447462 0.959143 0.633831 0.102 Uiso 0.67(2) 1 calc R U P A 1
N1A N 0.323(3) 0.9205(12) 0.498(2) 0.039(2) Uani 0.33(2) 1 d . . P A 2
C3A C 0.414(3) 0.9591(11) 0.592(2) 0.073(7) Uani 0.33(2) 1 d . U P A 2
H3AA H 0.393399 0.940135 0.656178 0.11 Uiso 0.33(2) 1 calc R U P A 2
H3AB H 0.381782 1.008097 0.583521 0.11 Uiso 0.33(2) 1 calc R U P A 2
H3AC H 0.526875 0.95529 0.599245 0.11 Uiso 0.33(2) 1 calc R U P A 2

loop_
_atom_site_aniso_label
_atom_site_aniso_U_11
_atom_site_aniso_U_22
_atom_site_aniso_U_33
_atom_site_aniso_U_23
_atom_site_aniso_U_13
_atom_site_aniso_U_12
Br01 0.02858(17) 0.03062(16) 0.0426(2) -0.01098(14) 0.01296(15) -0.00038(13)
Br02 0.0514(2) 0.02281(15) 0.0441(2) 0.00186(14) 0.02170(17) -0.00036(14)
Si03 0.0236(4) 0.0252(4) 0.0253(4) 0.0017(3) 0.0093(4) 0.0040(3)
N004 0.0329(15) 0.0258(12) 0.0580(19) 0.0052(13) 0.0249(14) 0.0065(11)
C005 0.0275(16) 0.0208(13) 0.0220(16) -0.0004(12) 0.0060(13) 0.0010(12)
C006 0.0182(14) 0.0248(13) 0.0171(15) -0.0022(12) 0.0007(12) -0.0001(11)
C007 0.0214(15) 0.0255(14) 0.0308(17) -0.0036(13) 0.0134(14) -0.0007(12)
C008 0.0211(15) 0.0256(14) 0.0268(17) -0.0004(12) 0.0098(13) -0.0013(12)
C009 0.0194(14) 0.0251(14) 0.0259(16) -0.0002(12) 0.0081(13) -0.0017(12)
C00A 0.0283(16) 0.0301(15) 0.0280(17) -0.0016(13) 0.0131(14) -0.0064(13)
C00B 0.0215(15) 0.0293(15) 0.0237(16) -0.0007(12) 0.0044(13) 0.0037(12)
C00C 0.0281(16) 0.0388(17) 0.0225(17) -0.0040(14) 0.0087(14) -0.0046(14)
C00D 0.0200(14) 0.0375(16) 0.0284(17) -0.0004(13) 0.0101(13) 0.0028(13)
C00E 0.0282(16) 0.0390(17) 0.0261(17) 0.0060(14) 0.0033(14) 0.0046(14)
C00G 0.0356(18) 0.0249(15) 0.044(2) -0.0009(14) 0.0095(16) 0.0005(13)
C00H 0.0349(18) 0.0293(15) 0.0337(19) 0.0013(14) 0.0041(15) 0.0054(14)
C00I 0.0325(17) 0.0410(17) 0.040(2) 0.0090(15) 0.0183(16) 0.0037(14)
C00J 0.0312(16) 0.0312(16) 0.0274(17) -0.0038(13) 0.0038(14) 0.0017(13)
C00K 0.0383(18) 0.0419(18) 0.0252(18) -0.0042(14) 0.0071(15) 0.0081(15)
C00L 0.0343(18) 0.0374(17) 0.054(2) 0.0028(16) 0.0150(17) 0.0150(15)
N1 0.046(6) 0.028(2) 0.035(4) 0.000(2) 0.000(3) 0.013(3)
C2 0.089(3) 0.050(2) 0.057(3) 0.005(2) -0.006(2) 0.035(2)
C3 0.077(8) 0.048(4) 0.059(5) -0.023(4) -0.010(5) 0.032(5)
N1A 0.046(6) 0.028(2) 0.035(4) 0.000(2) 0.000(3) 0.013(3)
C3A 0.079(13) 0.033(7) 0.084(13) -0.019(8) -0.011(10) 0.030(9)


#----------------------------------------------------------------------------#
#                   MOLECULAR GEOMETRY                                       #
#----------------------------------------------------------------------------#

_geom_special_details            
;
 All esds (except the esd in the dihedral angle between two l.s. planes)
 are estimated using the full covariance matrix.  The cell esds are taken
 into account individually in the estimation of esds in distances, angles
 and torsion angles; correlations between esds in cell parameters are only
 used when they are defined by crystal symmetry.  An approximate (isotropic)
 treatment of cell esds is used for estimating esds involving l.s. planes.
;
loop_
_geom_bond_atom_site_label_1
_geom_bond_atom_site_label_2
_geom_bond_distance
_geom_bond_site_symmetry_2
_geom_bond_publ_flag
Br01 C007 1.920(3) . ?
Br02 C005 1.915(3) . ?
Si03 C006 1.881(3) . ?
Si03 C008 1.884(3) . ?
Si03 C00I 1.864(3) . ?
Si03 C00K 1.860(3) . ?
N004 C00B 1.381(3) . ?
N004 C00G 1.441(3) . ?
N004 C00L 1.450(3) . ?
C005 C006 1.405(3) . ?
C005 C00A 1.376(4) . ?
C006 C009 1.398(3) . ?
C007 C008 1.395(4) . ?
C007 C00C 1.378(4) . ?
C008 C00J 1.397(4) . ?
C009 H009 0.93 . ?
C009 C00B 1.396(3) . ?
C00A H00A 0.93 . ?
C00A C00D 1.373(4) . ?
C00B C00D 1.408(4) . ?
C00C H00C 0.93 . ?
C00C C00E 1.381(4) . ?
C00D H00D 0.93 . ?
C00E H00E 0.93 . ?
C00E C00H 1.393(4) . ?
C00G H00B 0.96 . ?
C00G H00F 0.96 . ?
C00G H00G 0.96 . ?
C00H C00J 1.400(4) . ?
C00H N1 1.416(10) . ?
C00H N1A 1.40(2) . ?
C00I H00H 0.96 . ?
C00I H00I 0.96 . ?
C00I H00J 0.96 . ?
C00J H00K 0.93 . ?
C00K H00L 0.96 . ?
C00K H00M 0.96 . ?
C00K H00N 0.96 . ?
C00L H00O 0.96 . ?
C00L H00P 0.96 . ?
C00L H00Q 0.96 . ?
N1 C2 1.413(11) . ?
N1 C3 1.416(14) . ?
C2 H2AA 0.96 . ?
C2 H2AB 0.96 . ?
C2 H2AC 0.96 . ?
C2 H2BD 0.96 . ?
C2 H2BE 0.96 . ?
C2 H2BF 0.96 . ?
C2 N1A 1.50(2) . ?
C3 H3A 0.96 . ?
C3 H3B 0.96 . ?
C3 H3C 0.96 . ?
N1A C3A 1.42(3) . ?
C3A H3AA 0.96 . ?
C3A H3AB 0.96 . ?
C3A H3AC 0.96 . ?

loop_
_geom_angle_atom_site_label_1
_geom_angle_atom_site_label_2
_geom_angle_atom_site_label_3
_geom_angle
_geom_angle_site_symmetry_1
_geom_angle_site_symmetry_3
_geom_angle_publ_flag
C006 Si03 C008 111.08(12) . . ?
C00I Si03 C006 109.58(12) . . ?
C00I Si03 C008 110.41(13) . . ?
C00K Si03 C006 109.01(13) . . ?
C00K Si03 C008 109.98(13) . . ?
C00K Si03 C00I 106.66(14) . . ?
C00B N004 C00G 120.6(2) . . ?
C00B N004 C00L 120.5(2) . . ?
C00G N004 C00L 118.3(2) . . ?
C006 C005 Br02 120.95(19) . . ?
C00A C005 Br02 116.78(19) . . ?
C00A C005 C006 122.3(2) . . ?
C005 C006 Si03 125.39(19) . . ?
C009 C006 Si03 119.00(19) . . ?
C009 C006 C005 115.5(2) . . ?
C008 C007 Br01 120.1(2) . . ?
C00C C007 Br01 117.3(2) . . ?
C00C C007 C008 122.6(3) . . ?
C007 C008 Si03 126.3(2) . . ?
C007 C008 C00J 115.4(3) . . ?
C00J C008 Si03 118.3(2) . . ?
C006 C009 H009 117.9 . . ?
C00B C009 C006 124.1(2) . . ?
C00B C009 H009 117.9 . . ?
C005 C00A H00A 119.8 . . ?
C00D C00A C005 120.3(3) . . ?
C00D C00A H00A 119.8 . . ?
N004 C00B C009 121.6(2) . . ?
N004 C00B C00D 121.4(2) . . ?
C009 C00B C00D 116.9(2) . . ?
C007 C00C H00C 119.8 . . ?
C007 C00C C00E 120.3(3) . . ?
C00E C00C H00C 119.8 . . ?
C00A C00D C00B 120.8(2) . . ?
C00A C00D H00D 119.6 . . ?
C00B C00D H00D 119.6 . . ?
C00C C00E H00E 120 . . ?
C00C C00E C00H 120.1(3) . . ?
C00H C00E H00E 120 . . ?
N004 C00G H00B 109.5 . . ?
N004 C00G H00F 109.5 . . ?
N004 C00G H00G 109.5 . . ?
H00B C00G H00F 109.5 . . ?
H00B C00G H00G 109.5 . . ?
H00F C00G H00G 109.5 . . ?
C00E C00H C00J 117.9(3) . . ?
C00E C00H N1 121.3(5) . . ?
C00E C00H N1A 120.3(11) . . ?
C00J C00H N1 120.4(5) . . ?
N1A C00H C00J 119.4(11) . . ?
Si03 C00I H00H 109.5 . . ?
Si03 C00I H00I 109.5 . . ?
Si03 C00I H00J 109.5 . . ?
H00H C00I H00I 109.5 . . ?
H00H C00I H00J 109.5 . . ?
H00I C00I H00J 109.5 . . ?
C008 C00J C00H 123.7(3) . . ?
C008 C00J H00K 118.1 . . ?
C00H C00J H00K 118.1 . . ?
Si03 C00K H00L 109.5 . . ?
Si03 C00K H00M 109.5 . . ?
Si03 C00K H00N 109.5 . . ?
H00L C00K H00M 109.5 . . ?
H00L C00K H00N 109.5 . . ?
H00M C00K H00N 109.5 . . ?
N004 C00L H00O 109.5 . . ?
N004 C00L H00P 109.5 . . ?
N004 C00L H00Q 109.5 . . ?
H00O C00L H00P 109.5 . . ?
H00O C00L H00Q 109.5 . . ?
H00P C00L H00Q 109.5 . . ?
C2 N1 C00H 119.3(8) . . ?
C2 N1 C3 119.6(8) . . ?
C3 N1 C00H 121.0(8) . . ?
N1 C2 H2AA 109.5 . . ?
N1 C2 H2AB 109.5 . . ?
N1 C2 H2AC 109.5 . . ?
H2AA C2 H2AB 109.5 . . ?
H2AA C2 H2AC 109.5 . . ?
H2AB C2 H2AC 109.5 . . ?
H2BD C2 H2BE 109.5 . . ?
H2BD C2 H2BF 109.5 . . ?
H2BE C2 H2BF 109.5 . . ?
N1A C2 H2BD 109.5 . . ?
N1A C2 H2BE 109.5 . . ?
N1A C2 H2BF 109.5 . . ?
N1 C3 H3A 109.5 . . ?
N1 C3 H3B 109.5 . . ?
N1 C3 H3C 109.5 . . ?
H3A C3 H3B 109.5 . . ?
H3A C3 H3C 109.5 . . ?
H3B C3 H3C 109.5 . . ?
C00H N1A C2 115.0(16) . . ?
C00H N1A C3A 119.9(19) . . ?
C3A N1A C2 119.1(17) . . ?
N1A C3A H3AA 109.5 . . ?
N1A C3A H3AB 109.5 . . ?
N1A C3A H3AC 109.5 . . ?
H3AA C3A H3AB 109.5 . . ?
H3AA C3A H3AC 109.5 . . ?
H3AB C3A H3AC 109.5 . . ?

loop_
_geom_torsion_atom_site_label_1
_geom_torsion_atom_site_label_2
_geom_torsion_atom_site_label_3
_geom_torsion_atom_site_label_4
_geom_torsion
_geom_torsion_site_symmetry_1
_geom_torsion_site_symmetry_2
_geom_torsion_site_symmetry_3
_geom_torsion_site_symmetry_4
_geom_torsion_publ_flag
Br01 C007 C008 Si03 1.0(3) . . . . ?
Br01 C007 C008 C00J -178.6(2) . . . . ?
Br01 C007 C00C C00E 179.0(2) . . . . ?
Br02 C005 C006 Si03 -4.4(3) . . . . ?
Br02 C005 C006 C009 178.9(2) . . . . ?
Br02 C005 C00A C00D -179.1(2) . . . . ?
Si03 C006 C009 C00B -177.2(2) . . . . ?
Si03 C008 C00J C00H 179.8(2) . . . . ?
N004 C00B C00D C00A 177.5(3) . . . . ?
C005 C006 C009 C00B -0.2(4) . . . . ?
C005 C00A C00D C00B 0.9(4) . . . . ?
C006 Si03 C008 C007 58.3(3) . . . . ?
C006 Si03 C008 C00J -122.1(2) . . . . ?
C006 C005 C00A C00D 1.1(4) . . . . ?
C006 C009 C00B N004 -177.8(3) . . . . ?
C006 C009 C00B C00D 2.1(4) . . . . ?
C007 C008 C00J C00H -0.6(4) . . . . ?
C007 C00C C00E C00H -0.2(4) . . . . ?
C008 Si03 C006 C005 65.0(3) . . . . ?
C008 Si03 C006 C009 -118.4(2) . . . . ?
C008 C007 C00C C00E -0.4(4) . . . . ?
C009 C00B C00D C00A -2.4(4) . . . . ?
C00A C005 C006 Si03 175.3(2) . . . . ?
C00A C005 C006 C009 -1.4(4) . . . . ?
C00C C007 C008 Si03 -179.6(2) . . . . ?
C00C C007 C008 C00J 0.8(4) . . . . ?
C00C C00E C00H C00J 0.4(4) . . . . ?
C00C C00E C00H N1 -172.3(7) . . . . ?
C00C C00E C00H N1A 162.6(10) . . . . ?
C00E C00H C00J C008 0.0(5) . . . . ?
C00E C00H N1 C2 -12.4(14) . . . . ?
C00E C00H N1 C3 170.7(5) . . . . ?
C00E C00H N1A C2 35.5(18) . . . . ?
C00E C00H N1A C3A -172.0(13) . . . . ?
C00G N004 C00B C009 -0.4(4) . . . . ?
C00G N004 C00B C00D 179.7(3) . . . . ?
C00I Si03 C006 C005 -172.7(2) . . . . ?
C00I Si03 C006 C009 3.9(3) . . . . ?
C00I Si03 C008 C007 -63.5(3) . . . . ?
C00I Si03 C008 C00J 116.1(2) . . . . ?
C00J C00H N1 C2 175.0(7) . . . . ?
C00J C00H N1 C3 -1.9(9) . . . . ?
C00J C00H N1A C2 -162.6(9) . . . . ?
C00J C00H N1A C3A -10.1(17) . . . . ?
C00K Si03 C006 C005 -56.3(3) . . . . ?
C00K Si03 C006 C009 120.3(2) . . . . ?
C00K Si03 C008 C007 179.1(2) . . . . ?
C00K Si03 C008 C00J -1.3(3) . . . . ?
C00L N004 C00B C009 -171.3(3) . . . . ?
C00L N004 C00B C00D 8.8(4) . . . . ?
N1 C00H C00J C008 172.8(7) . . . . ?
N1A C00H C00J C008 -162.3(10) . . . . ?

#----------------------------------------------------------------------------#
#                       SHELX RES FILE                                       #
#----------------------------------------------------------------------------#

_shelx_res_file                  
;
TITL 20ml001_a.res in P2(1)/c
    20ml001.res
    created by SHELXL-2018/3 at 13:39:09 on 24-Sep-2020
REM Old TITL 20ML001 in P2(1)/c
REM SHELXT solution in P2(1)/c: R1 0.124, Rweak 0.121, Alpha 0.033
REM <I/s> 0.466 for 140 systematic absences, Orientation as input
REM Formula found by SHELXT: C19 N Si Br2
CELL 0.71073 8.6606 18.8553 12.7788 90 107.662 90
ZERR 4 0.0002 0.0002 0.0003 0 0.002 0
LATT 1
SYMM -X,0.5+Y,0.5-Z
SFAC C H Br N Si
UNIT 72 96 8 8 4
EADP N1 N1A
SIMU 0.02 0.02 1.7 C3A C3

L.S. 10
PLAN  10
CONF
BOND
list 4
MORE -1
BOND $H
fmap 2 53
acta
SHEL 999.99 0.8
REM <olex2.extras>
REM <HklSrc "%.\\20ML001.hkl">
REM </olex2.extras>

WGHT    0.018400    0.631200
FVAR       0.41381   0.67373
BR01  3    0.481299    0.611623    0.451516    11.00000    0.02858    0.03062 =
         0.04259   -0.01098    0.01296   -0.00038
BR02  3    0.904689    0.819373    0.588116    11.00000    0.05135    0.02281 =
         0.04415    0.00186    0.02170   -0.00036
SI03  5    0.670206    0.704794    0.690815    11.00000    0.02360    0.02521 =
         0.02532    0.00168    0.00926    0.00396
N004  4    1.062399    0.504575    0.640735    11.00000    0.03294    0.02575 =
         0.05804    0.00522    0.02491    0.00654
C005  1    0.950102    0.720106    0.609436    11.00000    0.02746    0.02079 =
         0.02202   -0.00041    0.00604    0.00099
C006  1    0.848952    0.675286    0.647342    11.00000    0.01821    0.02475 =
         0.01706   -0.00222    0.00073   -0.00012
C007  1    0.427340    0.708140    0.473282    11.00000    0.02135    0.02550 =
         0.03082   -0.00359    0.01338   -0.00071
C008  1    0.506050    0.742891    0.571332    11.00000    0.02111    0.02558 =
         0.02681   -0.00044    0.00978   -0.00127
C009  1    0.893220    0.603718    0.657603    11.00000    0.01941    0.02507 =
         0.02587   -0.00024    0.00808   -0.00166
AFIX  43
H009  2    0.829267    0.572485    0.682752    11.00000   -1.20000
AFIX   0
C00A  1    1.085753    0.695516    0.586263    11.00000    0.02831    0.03011 =
         0.02804   -0.00165    0.01311   -0.00641
AFIX  43
H00A  2    1.150848    0.726932    0.562492    11.00000   -1.20000
AFIX   0
C00B  1    1.027412    0.576179    0.632469    11.00000    0.02153    0.02927 =
         0.02372   -0.00072    0.00441    0.00365
C00C  1    0.308808    0.740086    0.389419    11.00000    0.02809    0.03884 =
         0.02255   -0.00397    0.00870   -0.00463
AFIX  43
H00C  2    0.259851    0.715082    0.325170    11.00000   -1.20000
AFIX   0
C00D  1    1.125501    0.624836    0.598054    11.00000    0.02005    0.03750 =
         0.02836   -0.00042    0.01014    0.00277
AFIX  43
H00D  2    1.218273    0.608914    0.583140    11.00000   -1.20000
AFIX   0
C00E  1    0.262333    0.809074    0.400306    11.00000    0.02816    0.03897 =
         0.02609    0.00604    0.00333    0.00458
AFIX  43
H00E  2    0.182545    0.830461    0.343333    11.00000   -1.20000
AFIX   0
C00G  1    0.961059    0.455639    0.676629    11.00000    0.03563    0.02493 =
         0.04363   -0.00094    0.00946    0.00052
AFIX 137
H00B  2    0.972703    0.463799    0.752794    11.00000   -1.50000
H00F  2    0.992953    0.407908    0.667081    11.00000   -1.50000
H00G  2    0.850007    0.462607    0.633924    11.00000   -1.50000
AFIX   0
C00H  1    0.334866    0.846648    0.496552    11.00000    0.03493    0.02927 =
         0.03365    0.00130    0.00414    0.00537
C00I  1    0.590776    0.628403    0.751513    11.00000    0.03253    0.04103 =
         0.04041    0.00897    0.01830    0.00371
AFIX 137
H00H  2    0.561390    0.590660    0.698756    11.00000   -1.50000
H00I  2    0.497149    0.643125    0.771196    11.00000   -1.50000
H00J  2    0.672873    0.612073    0.815852    11.00000   -1.50000
AFIX   0
C00J  1    0.455121    0.812371    0.579641    11.00000    0.03116    0.03115 =
         0.02739   -0.00382    0.00384    0.00172
AFIX  43
H00K  2    0.503876    0.837270    0.644030    11.00000   -1.20000
AFIX   0
C00K  1    0.738571    0.772409    0.801234    11.00000    0.03827    0.04187 =
         0.02521   -0.00415    0.00713    0.00810
AFIX 137
H00L  2    0.833185    0.755413    0.856487    11.00000   -1.50000
H00M  2    0.653738    0.780987    0.833612    11.00000   -1.50000
H00N  2    0.764072    0.815723    0.770591    11.00000   -1.50000
AFIX   0
C00L  1    1.213942    0.478602    0.629181    11.00000    0.03428    0.03735 =
         0.05360    0.00278    0.01499    0.01501
AFIX 137
H00O  2    1.225600    0.494864    0.560788    11.00000   -1.50000
H00P  2    1.214103    0.427693    0.630338    11.00000   -1.50000
H00Q  2    1.302473    0.496048    0.688766    11.00000   -1.50000
AFIX   0
PART 1
N1    4    0.276834    0.914141    0.515591    21.00000    0.04593    0.02764 =
         0.03485   -0.00019    0.00030    0.01280
PART 0
C2    1    0.164801    0.950130    0.427898    11.00000    0.08889    0.04954 =
         0.05741    0.00488   -0.00578    0.03451
PART 1
AFIX 137
H2AA  2    0.211837    0.957554    0.369739    21.00000   -1.50000
H2AB  2    0.138323    0.995102    0.453246    21.00000   -1.50000
H2AC  2    0.068154    0.922179    0.401150    21.00000   -1.50000
AFIX 137
PART 2
H2BD  2    0.158393    0.945332    0.351905   -21.00000   -1.50000
H2BE  2    0.157777    0.999371    0.445008   -21.00000   -1.50000
H2BF  2    0.077011    0.924663    0.441743   -21.00000   -1.50000
AFIX   0
PART 1
C3    1    0.335059    0.947439    0.619463    21.00000    0.07657    0.04798 =
         0.05874   -0.02267   -0.01044    0.03241
AFIX 137
H3A   2    0.323011    0.915794    0.675320    21.00000   -1.50000
H3B   2    0.274189    0.989960    0.619674    21.00000   -1.50000
H3C   2    0.447462    0.959143    0.633831    21.00000   -1.50000
AFIX   0
PART 2
N1A   4    0.322693    0.920533    0.498150   -21.00000    0.04593    0.02764 =
         0.03485   -0.00019    0.00030    0.01280
C3A   1    0.413519    0.959130    0.591837   -21.00000    0.07865    0.03292 =
         0.08375   -0.01895   -0.01145    0.03028
AFIX 137
H3AA  2    0.393399    0.940135    0.656178   -21.00000   -1.50000
H3AB  2    0.381782    1.008097    0.583521   -21.00000   -1.50000
H3AC  2    0.526875    0.955290    0.599245   -21.00000   -1.50000
AFIX   0
HKLF 4


REM  20ml001_a.res in P2(1)/c
REM wR2 = 0.0627, GooF = S = 1.045, Restrained GooF = 1.045 for all data
REM R1 = 0.0335 for 3306 Fo > 4sig(Fo) and 0.0478 for all 4068 data
REM 228 parameters refined using 6 restraints

END

WGHT      0.0184      0.6313

REM Highest difference peak  0.368,  deepest hole -0.346,  1-sigma level  0.072
Q1    1   0.3969  0.6017  0.3795  11.00000  0.05    0.37
Q2    1   1.1234  0.4968  0.6200  11.00000  0.05    0.33
Q3    1   0.5875  0.7358  0.6376  11.00000  0.05    0.33
Q4    1   0.7888  0.6883  0.6743  11.00000  0.05    0.32
Q5    1   0.9793  0.8203  0.6768  11.00000  0.05    0.31
Q6    1   0.7996  0.8173  0.5164  11.00000  0.05    0.30
Q7    1   0.6163  0.6182  0.4617  11.00000  0.05    0.29
Q8    1   0.8760  0.7014  0.5892  11.00000  0.05    0.29
Q9    1   1.2496  0.4405  0.6946  11.00000  0.05    0.28
Q10   1   0.3203  0.8795  0.5033  11.00000  0.05    0.28
;
_shelx_res_checksum              18456


# END of CIF
_chemical_name_systematic        
3,3'-(dimethylsilanediyl)bis(4-bromo-N,N-dimethylaniline)
_exptl_crystal_recrystallization_method 
'Re-crystallisation from solvent: Cyclohexane/ ethyl acetate'
####################################################################### 
# 
# This file contains crystal structure data downloaded from the 
# Cambridge Structural Database (CSD) hosted by the Cambridge 
# Crystallographic Data Centre (CCDC).
# 
# Full information about CCDC data access policies and citation 
# guidelines are available at http://www.ccdc.cam.ac.uk/access/V1 
# 
# Audit and citation data items may have been added by the CCDC. 
# Please retain this information to preserve the provenance of 
# this file and to allow appropriate attribution of the data. 
# 
#######################################################################

data_22ML008_PG01-080-02-02
_database_code_depnum_ccdc_archive 'CCDC 2177612'
loop_
_audit_author_name
_audit_author_address
'Lorraine Andrade Malaspina '
;University of Bern
Switzerland
;
_audit_update_record             
;
2022-06-07 deposited with the CCDC.	2022-09-27 downloaded from the CCDC.
;

_audit_creation_date             2022-06-06T20:11:31-00:00

#----------------------------------------------------------------------------#
#                   CHEMICAL INFORMATION                                     #
#----------------------------------------------------------------------------#

_chemical_formula_moiety         'C14 H19 N3 O5 S'
_chemical_formula_sum            'C14 H19 N3 O5 S'
_chemical_formula_weight         341.38
_chemical_absolute_configuration ad

#----------------------------------------------------------------------------#
#                   UNIT CELL INFORMATION                                    #
#----------------------------------------------------------------------------#

_symmetry_cell_setting           monoclinic
_symmetry_space_group_name_H-M   'P 1 21 1'
_symmetry_space_group_name_Hall  'P 2yb'
_symmetry_Int_Tables_number      4
loop_
_symmetry_equiv_pos_as_xyz
'x, y, z'
'-x, y+1/2, -z'

_cell_length_a                   5.16670(4)
_cell_length_b                   7.62474(6)
_cell_length_c                   20.29901(17)
_cell_angle_alpha                90
_cell_angle_beta                 91.9565(8)
_cell_angle_gamma                90
_cell_volume                     799.208(11)
_cell_formula_units_Z            2
_cell_measurement_temperature    173.00(10)
_cell_measurement_reflns_used    26371
_cell_measurement_theta_min      2.178
_cell_measurement_theta_max      79.792

#----------------------------------------------------------------------------#
#                   CRYSTAL INFORMATION                                      #
#----------------------------------------------------------------------------#

_exptl_crystal_description       plate
_exptl_crystal_colour            'light colourless'
_exptl_crystal_size_max          0.215
_exptl_crystal_size_mid          0.094
_exptl_crystal_size_min          0.033
_exptl_crystal_density_diffrn    1.419
_exptl_crystal_F_000             360
loop_
_exptl_crystal_face_index_h
_exptl_crystal_face_index_k
_exptl_crystal_face_index_l
_exptl_crystal_face_perp_dist
1 0 -1 0.0347
-1 0 0 0.0551
-1 0 -1 0.0499
-1 1 1 0.0974
-1 1 -1 0.0917
0 1 1 0.1045
0 1 0 0.1104
0 1 -1 0.1038
-1 -1 0 0.0705
-1 -1 1 0.0707
1 1 1 0.0871
0 0 -1 0.0196
0 0 1 0.0131
-3 -1 -7 0.0333
1 -5 -1 0.0999
-1 -4 -7 0.083

loop_
_exptl_oxdiff_crystal_face_indexfrac_h
_exptl_oxdiff_crystal_face_indexfrac_k
_exptl_oxdiff_crystal_face_indexfrac_l
_exptl_oxdiff_crystal_face_x
_exptl_oxdiff_crystal_face_y
_exptl_oxdiff_crystal_face_z
1 0.0009 -1.0019 -0.2595 0.0897 -0.1338
-1 -0.0007 0.0025 0.2272 -0.0473 0.1877
-1 -0.0006 -0.9969 0.1948 -0.0049 0.2417
-1 0.9996 1.0028 0.3533 0.074 0.0613
-1 0.9999 -0.996 0.2886 0.1588 0.1693
0 1.0003 1.0003 0.1261 0.1214 -0.1264
0 1.0004 0.0009 0.0938 0.1637 -0.0724
0 1.0006 -0.9985 0.0614 0.2061 -0.0184
-1 -1.0012 0.0016 0.1334 -0.2111 0.2601
-1 -1.0013 1.0009 0.1658 -0.2534 0.2062
1 1.001 0.9978 -0.101 0.1687 -0.3141
0 0.0002 -0.9994 -0.0324 0.0424 0.054
0 -0.0002 0.9994 0.0324 -0.0424 -0.054
-2.6776 -0.5235 -7.4366 0.3182 0.1033 0.9424
0.6198 -4.8571 -0.8108 -0.6222 -0.7316 0.2787
-1.074 -3.9241 -6.68 -0.3402 -0.4099 0.8463


#----------------------------------------------------------------------------#
#                   ABSORPTION CORRECTION                                    #
#----------------------------------------------------------------------------#

_exptl_absorpt_coefficient_mu    2.072
_exptl_absorpt_correction_type   multi-scan
_exptl_absorpt_process_details   
;
        CrysAlisPro 1.171.41.117a (Rigaku Oxford Diffraction, 2021)
        Empirical absorption correction using spherical harmonics,
        implemented in SCALE3 ABSPACK scaling algorithm.
;
_exptl_absorpt_correction_T_min  0.87592
_exptl_absorpt_correction_T_max  1
_shelx_estimated_absorpt_T_min   0.678
_shelx_estimated_absorpt_T_max   0.938
_oxdiff_exptl_absorpt_empirical_details 
;
        Empirical correction (ABSPACK) includes:
        - Absorption correction using spherical harmonics
        - Frame scaling
;
_oxdiff_exptl_absorpt_empirical_full_max 2.029
_oxdiff_exptl_absorpt_empirical_full_min 0.77

#----------------------------------------------------------------------------#
#                   DATA COLLECTION                                          #
#----------------------------------------------------------------------------#

_diffrn_source                   'micro-focus sealed X-ray tube'
_diffrn_source_type              'PhotonJet (Cu) X-ray Source'
_diffrn_ambient_temperature      173.00(10)
_diffrn_ambient_environment      N~2~
_diffrn_radiation_wavelength     1.54184
_diffrn_radiation_type           'Cu K\a'
_diffrn_radiation_monochromator  mirror
_diffrn_radiation_probe          x-ray
_diffrn_detector                 'Hybrid Pixel Array Detector'
_diffrn_detector_type            HyPix
_diffrn_detector_area_resol_mean 10
_diffrn_orient_matrix_type       
'CrysAlisPro convention (1999,Acta A55,543-557)'
_diffrn_orient_matrix_ub_11      -0.2271555
_diffrn_orient_matrix_ub_12      0.0936967
_diffrn_orient_matrix_ub_13      0.0324073
_diffrn_orient_matrix_ub_21      0.0471026
_diffrn_orient_matrix_ub_22      0.1637106
_diffrn_orient_matrix_ub_23      -0.04238
_diffrn_orient_matrix_ub_31      -0.1878063
_diffrn_orient_matrix_ub_32      -0.0723315
_diffrn_orient_matrix_ub_33      -0.0540082
_diffrn_measurement_device       'four-circle diffractometer'
_diffrn_measurement_device_type  'XtaLAB Synergy, Dualflex, HyPix'
_diffrn_measurement_method       '\w scans'
_diffrn_reflns_av_R_equivalents  0.0497
_diffrn_reflns_av_unetI/netI     0.0538
_diffrn_reflns_number            31548
_diffrn_reflns_limit_h_min       -6
_diffrn_reflns_limit_h_max       6
_diffrn_reflns_limit_k_min       -9
_diffrn_reflns_limit_k_max       9
_diffrn_reflns_limit_l_min       -25
_diffrn_reflns_limit_l_max       25
_diffrn_reflns_theta_min         2.178
_diffrn_reflns_theta_max         77.681
_diffrn_reflns_theta_full        67.684
_diffrn_measured_fraction_theta_full 1
_diffrn_measured_fraction_theta_max 0.999
_diffrn_reflns_Laue_measured_fraction_full 1
_diffrn_reflns_Laue_measured_fraction_max 0.999
_diffrn_reflns_point_group_measured_fraction_full 1
_diffrn_reflns_point_group_measured_fraction_max 0.995
_reflns_Friedel_fraction_full    0.999
_reflns_Friedel_fraction_max     0.99
_reflns_Friedel_coverage         0.849
_reflns_number_total             3405
_reflns_number_gt                3357
_reflns_threshold_expression     'I > 2\s(I)'
_diffrn_measurement_details      
;
        List of Runs (angles in degrees, time in seconds):
  # Type    Start    End  Width  t~exp~   \w     \q     \k     \f   Frames
#--------------------------------------------------------------------------
  1  \w    -39.00  50.00   0.50    0.20    --  -23.00  59.00  17.00  178
  2  \w    -94.00  -7.00   0.50    0.20    --  -23.00 -59.00-122.00  174
  3  \w    -23.00  64.00   0.50    0.20    --   47.92 -59.00-122.00  174
  4  \w     32.00 120.00   0.50    0.20    --   47.92  59.00  17.00  176
  5  \w     98.00 177.00   0.50    1.25    --  113.25  59.00  17.00  158
  6  \w    -95.00   0.00   0.50    0.20    --  -23.00 -77.00  60.00  190
  7  \w    -70.00 -12.00   0.50    0.20    --  -23.00 125.00  60.00  116
  8  \w    -70.00 -12.00   0.50    0.20    --  -23.00 125.00 120.00  116
  9  \w      9.00  42.00   0.50    0.20    --   38.00  91.00  57.42   66
 10  \w     25.00 121.00   0.50    0.20    --   47.92  77.00-150.00  192
 11  \w     -1.00  81.00   0.50    0.20    --   47.92 -99.00  90.00  164
 12  \w     32.00 126.00   0.50    0.20    --   54.00  76.00 158.38  188
 13  \w     32.00 126.00   0.50    0.20    --   54.00  76.00 -75.77  188
 14  \w     35.00 131.00   0.50    0.20    --   58.00  77.00 -31.53  192
 15  \w     40.00 135.00   0.50    0.20    --   62.00  75.00-169.79  190
 16  \w     40.00 135.00   0.50    0.20    --   62.00  76.00  -1.96  190
 17  \w     39.00 135.00   0.50    0.20    --   62.00  77.00 107.23  192
 18  \w     39.00 135.00   0.50    0.20    --   62.00  77.00  46.82  192
 19  \w     39.00 135.00   0.50    0.20    --   62.00  77.00-150.36  192
 20  \w     40.00 135.00   0.50    0.20    --   62.00  75.00 -72.71  190
 21  \w     44.00 139.00   0.50    0.20    --   66.00  76.00 151.70  190
 22  \w     44.00 139.00   0.50    0.20    --   66.00  75.00  65.99  190
 23  \w     48.00 143.00   0.50    0.20    --   70.00  75.00-132.36  190
 24  \w     55.00 143.00   0.50    0.20    --   70.00  56.00-177.14  176
 25  \w     58.00 151.00   0.50    0.20    --   78.00  70.00-130.22  186
 26  \w     71.00 162.00   0.50    1.25    --   90.00  68.00  94.53  182
 27  \w     97.00 177.00   0.50    1.25    --  113.25  61.00 -60.00  160
 28  \w     97.00 177.00   0.50    1.25    --  113.25  61.00 150.00  160
 29  \w     97.00 177.00   0.50    1.25    --  113.25  61.00   0.00  160
 30  \w     97.00 177.00   0.50    1.25    --  113.25  61.00 -30.00  160
 31  \w     42.00 106.00   0.50    1.25    --  113.25 -94.00  90.00  128
 32  \w     97.00 177.00   0.50    1.25    --  113.25  61.00-180.00  160
 33  \w     91.00 177.00   0.50    1.25    --  113.25  77.00 -30.00  172
 34  \w     97.00 177.00   0.50    1.25    --  113.25  61.00-120.00  160
 35  \w     42.00  68.00   0.50    1.25    --  113.25 -61.00-120.00   52
 36  \w     91.00 177.00   0.50    1.25    --  113.25  77.00  90.00  172
 37  \w     91.00 177.00   0.50    1.25    --  113.25  77.00-150.00  172
 38  \w     42.00 106.00   0.50    1.25    --  113.25 -94.00 -90.00  128
 39  \w     91.00 177.00   0.50    1.25    --  113.25  77.00  30.00  172
 40  \w     42.00 106.00   0.50    1.25    --  113.25 -94.00 -30.00  128
 41  \w     97.00 177.00   0.50    1.25    --  113.25  61.00 -90.00  160
 42  \w     97.00 177.00   0.50    1.25    --  113.25  61.00  90.00  160
 43  \w     91.00 177.00   0.50    1.25    --  113.25  77.00-120.00  172
 44  \w     91.00 177.00   0.50    1.25    --  113.25  77.00 120.00  172
 45  \w    101.00 177.00   0.50    1.25    --  113.25  45.00 -60.00  152
 46  \w     97.00 177.00   0.50    1.25    --  113.25  61.00-150.00  160
 47  \w     97.00 177.00   0.50    1.25    --  113.25  61.00  30.00  160
 48  \w     42.00 106.00   0.50    1.25    --  113.25 -94.00-150.00  128
 49  \w     42.00 102.00   0.50    1.25    --  113.25 -77.00  30.00  120
 50  \w     42.00  68.00   0.50    1.25    --  113.25 -61.00  90.00   52
 51  \w     42.00 106.00   0.50    1.25    --  113.25 -94.00  60.00  128
 52  \w     42.00 106.00   0.50    1.25    --  113.25 -94.00 150.00  128
 53  \w     91.00 177.00   0.50    1.25    --  113.25  77.00   0.00  172
 54  \w     42.00 106.00   0.50    1.25    --  113.25 -94.00 120.00  128
 55  \w     97.00 177.00   0.50    1.25    --  113.25  61.00 120.00  160
 56  \w     42.00 102.00   0.50    1.25    --  113.25 -77.00-180.00  120
 57  \w     97.00 177.00   0.50    1.25    --  113.25  61.00  60.00  160
 58  \w     91.00 177.00   0.50    1.25    --  113.25  77.00 150.00  172
 59  \w     42.00 102.00   0.50    1.25    --  113.25 -77.00 -30.00  120
 60  \w     42.00 102.00   0.50    1.25    --  113.25 -77.00-120.00  120
 61  \w     42.00 102.00   0.50    1.25    --  113.25 -77.00  60.00  120
 62  \w     91.00 177.00   0.50    1.25    --  113.25  77.00-180.00  172
 63  \w     42.00  68.00   0.50    1.25    --  113.25 -61.00 150.00   52
 64  \w     42.00  68.00   0.50    1.25    --  113.25 -61.00 120.00   52
 65  \w     42.00 106.00   0.50    1.25    --  113.25 -94.00 -60.00  128
 66  \w     42.00 106.00   0.50    1.25    --  113.25 -94.00   0.00  128
 67  \w     25.00 121.00   0.50    0.20    --   47.92  77.00 -30.00  192
 68  \w     27.00 122.00   0.50    0.20    --   50.00  77.00 143.38  190
 69  \w     31.00 126.00   0.50    0.20    --   54.00  77.00  47.29  190
 70  \w     32.00 126.00   0.50    0.20    --   54.00  76.00  96.18  188
 71  \w     44.00 115.00   0.50    0.20    --   62.00  66.00 -28.76  142
 72  \w     45.00 139.00   0.50    0.20    --   66.00  72.00 -34.13  188
 73  \w     58.00 142.00   0.50    0.20    --   70.00  42.00 108.41  168
;

#----------------------------------------------------------------------------#
#                   COMPUTER PROGRAMS USED                                   #
#----------------------------------------------------------------------------#

_computing_data_collection       'CrysAlisPro 1.171.41.117a (Rigaku OD, 2021)'
_computing_cell_refinement       'CrysAlisPro 1.171.41.117a (Rigaku OD, 2021)'
_computing_data_reduction        'CrysAlisPro 1.171.41.117a (Rigaku OD, 2021)'
_computing_structure_solution    'SHELXT 2018/2 (Sheldrick, 2018)'
_computing_structure_refinement  'SHELXL 2018/3 (Sheldrick, 2015)'
_computing_molecular_graphics    'Olex2 1.3 (Dolomanov et al., 2009)'
_computing_publication_material  'Olex2 1.3 (Dolomanov et al., 2009)'

#----------------------------------------------------------------------------#
#                   STRUCTURE SOLUTION                                       #
#----------------------------------------------------------------------------#

_atom_sites_solution_primary     dual
_atom_sites_solution_hydrogens   mixed

#----------------------------------------------------------------------------#
#                   REFINEMENT INFORMATION                                   #
#----------------------------------------------------------------------------#

_shelx_SHELXL_version_number     2018/3
_refine_ls_structure_factor_coef Fsqd
_refine_ls_matrix_type           full
_refine_ls_weighting_scheme      calc
_refine_ls_weighting_details     
'w=1/[\s^2^(Fo^2^)+(0.0439P)^2^+0.1359P] where P=(Fo^2^+2Fc^2^)/3'
_refine_ls_hydrogen_treatment    mixed
_refine_ls_extinction_method     'SHELXL-2018/3 (Sheldrick 2018)'
_refine_ls_extinction_expression Fc^*^=kFc[1+0.001xFc^2^\l^3^/sin(2\q)]^-1/4^
_refine_ls_extinction_coef       0.0029(8)
_refine_ls_number_reflns         3405
_refine_ls_number_parameters     217
_refine_ls_number_restraints     1
_refine_ls_R_factor_all          0.0277
_refine_ls_R_factor_gt           0.0273
_refine_ls_wR_factor_ref         0.0737
_refine_ls_wR_factor_gt          0.0734
_refine_ls_goodness_of_fit_ref   1.059
_refine_ls_restrained_S_all      1.059
_refine_ls_shift/su_max          0.001
_refine_ls_shift/su_mean         0
_refine_ls_abs_structure_details 
;
 Flack x determined using 1513 quotients [(I+)-(I-)]/[(I+)+(I-)]
 (Parsons, Flack and Wagner, Acta Cryst. B69 (2013) 249-259).
;
_refine_ls_abs_structure_Flack   -0.004(11)
_refine_diff_density_max         0.176
_refine_diff_density_min         -0.152
_refine_diff_density_rms         0.032
_olex2_refinement_description    
;
        1. Fixed Uiso
 At 1.2 times of:
  All C(H) groups, All C(H,H) groups
        2.a Ternary CH refined with riding coordinates:
 C3(H3), C2(H2A), C5(H5)
        2.b Secondary CH2 refined with riding coordinates:
 C7(H7A,H7B), C8(H8A,H8B), C13(H13A,H13B), C9(H9A,H9B), C6(H6A,H6B), C4(H4A,
 H4B), C12(H12A,H12B)
;

#----------------------------------------------------------------------------#
#                   CONSTRAINTS AND RESTRAINTS                               #
#----------------------------------------------------------------------------#


#----------------------------------------------------------------------------#
#                   ATOMIC TYPES, COORDINATES AND THERMAL PARAMETERS         #
#----------------------------------------------------------------------------#

loop_
_atom_type_symbol
_atom_type_description
_atom_type_scat_dispersion_real
_atom_type_scat_dispersion_imag
_atom_type_scat_source
C C 0.0181 0.0091 'International Tables Vol C Tables 4.2.6.8 and 6.1.1.4'
H H 0 0 'International Tables Vol C Tables 4.2.6.8 and 6.1.1.4'
N N 0.0311 0.018 'International Tables Vol C Tables 4.2.6.8 and 6.1.1.4'
O O 0.0492 0.0322 'International Tables Vol C Tables 4.2.6.8 and 6.1.1.4'
S S 0.3331 0.5567 'International Tables Vol C Tables 4.2.6.8 and 6.1.1.4'

loop_
_atom_site_label
_atom_site_type_symbol
_atom_site_fract_x
_atom_site_fract_y
_atom_site_fract_z
_atom_site_U_iso_or_equiv
_atom_site_adp_type
_atom_site_occupancy
_atom_site_site_symmetry_order
_atom_site_calc_flag
_atom_site_refinement_flags_posn
_atom_site_refinement_flags_adp
_atom_site_refinement_flags_occupancy
_atom_site_disorder_assembly
_atom_site_disorder_group
S1 S 0.37475(11) -0.02228(6) 0.69266(3) 0.03534(15) Uani 1 1 d . . . . .
O3 O 0.7974(3) 0.8189(2) 0.89223(7) 0.0328(3) Uani 1 1 d . . . . .
O1 O 0.5425(3) 0.0385(2) 0.47756(8) 0.0363(4) Uani 1 1 d . . . . .
N2 N 0.2706(4) 0.1796(2) 0.54830(8) 0.0303(4) Uani 1 1 d . . . . .
O4 O 0.9121(4) 1.1457(3) 0.83455(9) 0.0477(4) Uani 1 1 d . . . . .
O5 O 1.1547(4) 0.7547(3) 0.99426(10) 0.0513(5) Uani 1 1 d . . . . .
O2 O 1.0668(3) 0.7181(3) 0.81513(10) 0.0483(5) Uani 1 1 d . . . . .
N3 N 1.0003(3) 0.9297(2) 0.91040(9) 0.0303(4) Uani 1 1 d . . . . .
N1 N 0.2316(4) -0.1054(2) 0.53645(10) 0.0350(4) Uani 1 1 d . . . . .
C1 C 0.3646(4) 0.0374(3) 0.51778(10) 0.0296(4) Uani 1 1 d . . . . .
C3 C 0.0525(4) -0.0671(3) 0.58841(10) 0.0291(4) Uani 1 1 d . . . . .
H3 H -0.129244 -0.096733 0.573976 0.035 Uiso 1 1 calc R U . . .
C2 C 0.0855(4) 0.1355(3) 0.59793(9) 0.0273(4) Uani 1 1 d . . . . .
H2A H -0.082633 0.197436 0.588975 0.033 Uiso 1 1 calc R U . . .
C5 C 0.1873(4) 0.1714(3) 0.66874(9) 0.0266(4) Uani 1 1 d . . . . .
H5 H 0.035377 0.179206 0.697815 0.032 Uiso 1 1 calc R U . . .
C10 C 0.8660(4) 0.7043(3) 0.84139(11) 0.0326(4) Uani 1 1 d . . . . .
C7 C 0.4246(4) 0.3743(3) 0.74923(10) 0.0309(4) Uani 1 1 d . . . . .
H7A H 0.267129 0.398215 0.774173 0.037 Uiso 1 1 calc R U . . .
H7B H 0.508077 0.268162 0.768323 0.037 Uiso 1 1 calc R U . . .
C14 C 1.1674(4) 0.8875(3) 0.96253(10) 0.0320(4) Uani 1 1 d . . . . .
C8 C 0.6093(5) 0.5282(3) 0.75772(11) 0.0337(4) Uani 1 1 d . . . . .
H8A H 0.535357 0.631925 0.734533 0.04 Uiso 1 1 calc R U . . .
H8B H 0.775908 0.499247 0.737642 0.04 Uiso 1 1 calc R U . . .
C13 C 1.3514(4) 1.0387(3) 0.96975(11) 0.0336(4) Uani 1 1 d . . . . .
H13A H 1.532956 0.997079 0.96994 0.04 Uiso 1 1 calc R U . . .
H13B H 1.323343 1.102689 1.011338 0.04 Uiso 1 1 calc R U . . .
C11 C 1.0477(4) 1.0870(3) 0.87820(11) 0.0332(4) Uani 1 1 d . . . . .
C9 C 0.6572(4) 0.5720(3) 0.83040(11) 0.0354(5) Uani 1 1 d . . . . .
H9A H 0.494953 0.617343 0.848624 0.042 Uiso 1 1 calc R U . . .
H9B H 0.704788 0.463349 0.854605 0.042 Uiso 1 1 calc R U . . .
C6 C 0.3456(5) 0.3380(3) 0.67749(10) 0.0314(4) Uani 1 1 d . . . . .
H6A H 0.243175 0.43834 0.659946 0.038 Uiso 1 1 calc R U . . .
H6B H 0.50348 0.328275 0.651426 0.038 Uiso 1 1 calc R U . . .
C4 C 0.1264(5) -0.1576(3) 0.65310(12) 0.0373(5) Uani 1 1 d . . . . .
H4A H 0.193761 -0.27693 0.644869 0.045 Uiso 1 1 calc R U . . .
H4B H -0.025738 -0.167194 0.68123 0.045 Uiso 1 1 calc R U . . .
C12 C 1.2937(4) 1.1573(3) 0.91025(12) 0.0382(5) Uani 1 1 d . . . . .
H12A H 1.269994 1.280246 0.924485 0.046 Uiso 1 1 calc R U . . .
H12B H 1.43722 1.152779 0.879205 0.046 Uiso 1 1 calc R U . . .
H2 H 0.327(5) 0.277(4) 0.5402(14) 0.035(7) Uiso 1 1 d . . . . .
H1 H 0.291(7) -0.216(5) 0.5317(17) 0.056(9) Uiso 1 1 d . . . . .

loop_
_atom_site_aniso_label
_atom_site_aniso_U_11
_atom_site_aniso_U_22
_atom_site_aniso_U_33
_atom_site_aniso_U_23
_atom_site_aniso_U_13
_atom_site_aniso_U_12
S1 0.0463(3) 0.0212(2) 0.0378(3) 0.0038(2) -0.0101(2) 0.0020(2)
O3 0.0322(7) 0.0306(8) 0.0356(8) -0.0094(6) 0.0029(6) -0.0042(6)
O1 0.0505(9) 0.0260(7) 0.0334(7) -0.0035(6) 0.0139(7) -0.0007(7)
N2 0.0451(10) 0.0192(8) 0.0270(8) 0.0011(7) 0.0068(7) 0.0003(7)
O4 0.0470(9) 0.0473(11) 0.0483(10) 0.0134(9) -0.0068(8) 0.0032(8)
O5 0.0425(9) 0.0496(11) 0.0616(11) 0.0251(9) -0.0023(8) -0.0030(8)
O2 0.0400(8) 0.0510(11) 0.0547(10) -0.0191(9) 0.0133(8) -0.0065(8)
N3 0.0330(8) 0.0263(8) 0.0315(9) -0.0034(7) -0.0021(7) -0.0042(7)
N1 0.0443(10) 0.0223(9) 0.0392(10) -0.0068(7) 0.0103(8) -0.0030(8)
C1 0.0406(11) 0.0233(9) 0.0249(8) -0.0028(7) 0.0009(8) 0.0008(8)
C3 0.0337(9) 0.0234(10) 0.0302(9) -0.0030(7) 0.0012(7) -0.0020(7)
C2 0.0326(9) 0.0236(9) 0.0258(9) 0.0003(7) 0.0010(7) 0.0036(7)
C5 0.0338(9) 0.0208(9) 0.0251(9) 0.0017(7) 0.0017(7) 0.0017(8)
C10 0.0348(10) 0.0295(10) 0.0333(10) -0.0057(8) 0.0005(8) 0.0039(8)
C7 0.0394(11) 0.0251(10) 0.0282(9) -0.0020(8) 0.0011(8) -0.0021(8)
C14 0.0298(10) 0.0351(11) 0.0312(10) 0.0019(9) 0.0045(8) 0.0016(9)
C8 0.0429(11) 0.0266(10) 0.0314(10) 0.0004(8) -0.0039(8) -0.0033(9)
C13 0.0287(9) 0.0387(11) 0.0335(10) -0.0053(9) 0.0021(8) -0.0006(9)
C11 0.0360(10) 0.0287(10) 0.0352(10) 0.0006(8) 0.0039(8) 0.0019(8)
C9 0.0376(11) 0.0335(12) 0.0351(11) -0.0066(9) 0.0005(8) -0.0038(9)
C6 0.0454(11) 0.0214(9) 0.0271(9) 0.0024(7) -0.0025(8) -0.0015(8)
C4 0.0487(13) 0.0232(10) 0.0398(12) 0.0022(9) -0.0023(10) -0.0059(9)
C12 0.0376(11) 0.0341(11) 0.0431(12) 0.0014(10) 0.0044(9) -0.0072(9)


#----------------------------------------------------------------------------#
#                   MOLECULAR GEOMETRY                                       #
#----------------------------------------------------------------------------#

_geom_special_details            
;
 All esds (except the esd in the dihedral angle between two l.s. planes)
 are estimated using the full covariance matrix.  The cell esds are taken
 into account individually in the estimation of esds in distances, angles
 and torsion angles; correlations between esds in cell parameters are only
 used when they are defined by crystal symmetry.  An approximate (isotropic)
 treatment of cell esds is used for estimating esds involving l.s. planes.
;
loop_
_geom_bond_atom_site_label_1
_geom_bond_atom_site_label_2
_geom_bond_distance
_geom_bond_site_symmetry_2
_geom_bond_publ_flag
S1 C5 1.823(2) . ?
S1 C4 1.813(2) . ?
O3 N3 1.386(2) . ?
O3 C10 1.407(3) . ?
O1 C1 1.250(3) . ?
N2 C1 1.348(3) . ?
N2 C2 1.452(3) . ?
N2 H2 0.82(3) . ?
O4 C11 1.197(3) . ?
O5 C14 1.203(3) . ?
O2 C10 1.187(3) . ?
N3 C14 1.381(3) . ?
N3 C11 1.392(3) . ?
N1 C1 1.349(3) . ?
N1 C3 1.456(3) . ?
N1 H1 0.91(4) . ?
C3 H3 1 . ?
C3 C2 1.566(3) . ?
C3 C4 1.521(3) . ?
C2 H2A 1 . ?
C2 C5 1.538(3) . ?
C5 H5 1 . ?
C5 C6 1.518(3) . ?
C10 C9 1.488(3) . ?
C7 H7A 0.99 . ?
C7 H7B 0.99 . ?
C7 C8 1.518(3) . ?
C7 C6 1.524(3) . ?
C14 C13 1.498(3) . ?
C8 H8A 0.99 . ?
C8 H8B 0.99 . ?
C8 C9 1.525(3) . ?
C13 H13A 0.99 . ?
C13 H13B 0.99 . ?
C13 C12 1.530(3) . ?
C11 C12 1.507(3) . ?
C9 H9A 0.99 . ?
C9 H9B 0.99 . ?
C6 H6A 0.99 . ?
C6 H6B 0.99 . ?
C4 H4A 0.99 . ?
C4 H4B 0.99 . ?
C12 H12A 0.99 . ?
C12 H12B 0.99 . ?

loop_
_geom_angle_atom_site_label_1
_geom_angle_atom_site_label_2
_geom_angle_atom_site_label_3
_geom_angle
_geom_angle_site_symmetry_1
_geom_angle_site_symmetry_3
_geom_angle_publ_flag
C4 S1 C5 88.95(11) . . ?
N3 O3 C10 111.51(15) . . ?
C1 N2 C2 112.90(18) . . ?
C1 N2 H2 120(2) . . ?
C2 N2 H2 127(2) . . ?
O3 N3 C11 122.94(18) . . ?
C14 N3 O3 120.63(18) . . ?
C14 N3 C11 116.44(18) . . ?
C1 N1 C3 112.58(18) . . ?
C1 N1 H1 123(2) . . ?
C3 N1 H1 119(2) . . ?
O1 C1 N2 125.4(2) . . ?
O1 C1 N1 125.6(2) . . ?
N2 C1 N1 108.98(18) . . ?
N1 C3 H3 110.9 . . ?
N1 C3 C2 102.60(16) . . ?
N1 C3 C4 112.80(19) . . ?
C2 C3 H3 110.9 . . ?
C4 C3 H3 110.9 . . ?
C4 C3 C2 108.55(17) . . ?
N2 C2 C3 102.37(16) . . ?
N2 C2 H2A 110.7 . . ?
N2 C2 C5 113.27(17) . . ?
C3 C2 H2A 110.7 . . ?
C5 C2 C3 108.86(16) . . ?
C5 C2 H2A 110.7 . . ?
S1 C5 H5 108.2 . . ?
C2 C5 S1 105.46(13) . . ?
C2 C5 H5 108.2 . . ?
C6 C5 S1 111.56(15) . . ?
C6 C5 C2 115.08(16) . . ?
C6 C5 H5 108.2 . . ?
O3 C10 C9 109.36(18) . . ?
O2 C10 O3 121.3(2) . . ?
O2 C10 C9 129.3(2) . . ?
H7A C7 H7B 107.7 . . ?
C8 C7 H7A 108.9 . . ?
C8 C7 H7B 108.9 . . ?
C8 C7 C6 113.32(17) . . ?
C6 C7 H7A 108.9 . . ?
C6 C7 H7B 108.9 . . ?
O5 C14 N3 124.2(2) . . ?
O5 C14 C13 129.9(2) . . ?
N3 C14 C13 105.91(18) . . ?
C7 C8 H8A 109.4 . . ?
C7 C8 H8B 109.4 . . ?
C7 C8 C9 111.08(17) . . ?
H8A C8 H8B 108 . . ?
C9 C8 H8A 109.4 . . ?
C9 C8 H8B 109.4 . . ?
C14 C13 H13A 110.6 . . ?
C14 C13 H13B 110.6 . . ?
C14 C13 C12 105.75(18) . . ?
H13A C13 H13B 108.7 . . ?
C12 C13 H13A 110.6 . . ?
C12 C13 H13B 110.6 . . ?
O4 C11 N3 124.2(2) . . ?
O4 C11 C12 130.6(2) . . ?
N3 C11 C12 105.25(19) . . ?
C10 C9 C8 112.73(19) . . ?
C10 C9 H9A 109 . . ?
C10 C9 H9B 109 . . ?
C8 C9 H9A 109 . . ?
C8 C9 H9B 109 . . ?
H9A C9 H9B 107.8 . . ?
C5 C6 C7 112.95(17) . . ?
C5 C6 H6A 109 . . ?
C5 C6 H6B 109 . . ?
C7 C6 H6A 109 . . ?
C7 C6 H6B 109 . . ?
H6A C6 H6B 107.8 . . ?
S1 C4 H4A 110.5 . . ?
S1 C4 H4B 110.5 . . ?
C3 C4 S1 106.09(15) . . ?
C3 C4 H4A 110.5 . . ?
C3 C4 H4B 110.5 . . ?
H4A C4 H4B 108.7 . . ?
C13 C12 H12A 110.6 . . ?
C13 C12 H12B 110.6 . . ?
C11 C12 C13 105.64(19) . . ?
C11 C12 H12A 110.6 . . ?
C11 C12 H12B 110.6 . . ?
H12A C12 H12B 108.7 . . ?

loop_
_geom_torsion_atom_site_label_1
_geom_torsion_atom_site_label_2
_geom_torsion_atom_site_label_3
_geom_torsion_atom_site_label_4
_geom_torsion
_geom_torsion_site_symmetry_1
_geom_torsion_site_symmetry_2
_geom_torsion_site_symmetry_3
_geom_torsion_site_symmetry_4
_geom_torsion_publ_flag
S1 C5 C6 C7 -64.2(2) . . . . ?
O3 N3 C14 O5 1.6(3) . . . . ?
O3 N3 C14 C13 -177.47(16) . . . . ?
O3 N3 C11 O4 4.0(3) . . . . ?
O3 N3 C11 C12 -175.97(17) . . . . ?
O3 C10 C9 C8 141.52(19) . . . . ?
N2 C2 C5 S1 -84.21(18) . . . . ?
N2 C2 C5 C6 39.2(2) . . . . ?
O4 C11 C12 C13 171.3(2) . . . . ?
O5 C14 C13 C12 173.1(2) . . . . ?
O2 C10 C9 C8 -40.3(3) . . . . ?
N3 O3 C10 O2 -6.4(3) . . . . ?
N3 O3 C10 C9 171.91(17) . . . . ?
N3 C14 C13 C12 -7.8(2) . . . . ?
N3 C11 C12 C13 -8.7(2) . . . . ?
N1 C3 C2 N2 1.9(2) . . . . ?
N1 C3 C2 C5 -118.21(18) . . . . ?
N1 C3 C4 S1 81.57(19) . . . . ?
C1 N2 C2 C3 -6.1(2) . . . . ?
C1 N2 C2 C5 110.9(2) . . . . ?
C1 N1 C3 C2 2.7(2) . . . . ?
C1 N1 C3 C4 -113.9(2) . . . . ?
C3 N1 C1 O1 174.8(2) . . . . ?
C3 N1 C1 N2 -6.7(3) . . . . ?
C3 C2 C5 S1 28.95(18) . . . . ?
C3 C2 C5 C6 152.35(18) . . . . ?
C2 N2 C1 O1 -173.3(2) . . . . ?
C2 N2 C1 N1 8.2(3) . . . . ?
C2 C3 C4 S1 -31.4(2) . . . . ?
C2 C5 C6 C7 175.71(17) . . . . ?
C5 S1 C4 C3 42.51(16) . . . . ?
C10 O3 N3 C14 -94.6(2) . . . . ?
C10 O3 N3 C11 85.5(2) . . . . ?
C7 C8 C9 C10 171.55(18) . . . . ?
C14 N3 C11 O4 -175.9(2) . . . . ?
C14 N3 C11 C12 4.1(2) . . . . ?
C14 C13 C12 C11 10.1(2) . . . . ?
C8 C7 C6 C5 173.15(18) . . . . ?
C11 N3 C14 O5 -178.4(2) . . . . ?
C11 N3 C14 C13 2.4(2) . . . . ?
C6 C7 C8 C9 173.45(19) . . . . ?
C4 S1 C5 C2 -41.24(14) . . . . ?
C4 S1 C5 C6 -166.85(16) . . . . ?
C4 C3 C2 N2 121.53(18) . . . . ?
C4 C3 C2 C5 1.4(2) . . . . ?


#----------------------------------------------------------------------------#
#                       SHELX RES FILE                                       #
#----------------------------------------------------------------------------#

_shelx_res_file                  
;
TITL 22ml008_pg01-080-02-02_a.res in P2(1)
    22ml008_pg01-080-02-02.res
    created by SHELXL-2018/3 at 20:09:38 on 06-Jun-2022
REM Old TITL 22ML008_PG01-080-02-02 in P2(1)
REM SHELXT solution in P2(1): R1 0.102, Rweak 0.035, Alpha 0.005
REM <I/s> 0.897 for 5 systematic absences, Orientation as input
REM Flack x = 0.028 ( 0.011 ) from 1473 Parsons' quotients
REM Formula found by SHELXT: C14 N3 O5 S
CELL 1.54184 5.166698 7.62474 20.29901 90 91.9565 90
ZERR 2 0.000044 0.000056 0.000169 0 0.0008 0
LATT -1
SYMM -X,0.5+Y,-Z
SFAC C H N O S
DISP C 0.0181 0.0091 78.81
DISP H 0 0 0.64
DISP N 0.0311 0.018 156.92
DISP O 0.0492 0.0322 280.62
DISP S 0.3331 0.5567 4845.09
UNIT 28 38 6 10 2

L.S. 4
PLAN  20
SIZE 0.033 0.094 0.215
TEMP -100
CONF
BOND
list 4
MORE -1
BOND $H
fmap 2
ACTA
SHEL 999.99 0.789
REM <olex2.extras>
REM <HklSrc "%.\\22ML008_PG01-080-02-02.hkl">
REM </olex2.extras>

WGHT    0.043900    0.135900
EXTI    0.002889
FVAR       0.94975
S1    5    0.374753   -0.022281    0.692659    11.00000    0.04625    0.02122 =
         0.03776    0.00380   -0.01011    0.00201
O3    4    0.797438    0.818863    0.892227    11.00000    0.03225    0.03058 =
         0.03562   -0.00945    0.00286   -0.00419
O1    4    0.542463    0.038538    0.477555    11.00000    0.05052    0.02597 =
         0.03339   -0.00346    0.01393   -0.00070
N2    3    0.270561    0.179577    0.548301    11.00000    0.04505    0.01922 =
         0.02697    0.00113    0.00684    0.00034
O4    4    0.912132    1.145679    0.834550    11.00000    0.04701    0.04734 =
         0.04825    0.01337   -0.00681    0.00316
O5    4    1.154663    0.754671    0.994256    11.00000    0.04254    0.04962 =
         0.06159    0.02512   -0.00235   -0.00301
O2    4    1.066821    0.718089    0.815133    11.00000    0.03995    0.05099 =
         0.05475   -0.01907    0.01332   -0.00651
N3    3    1.000313    0.929674    0.910403    11.00000    0.03297    0.02628 =
         0.03151   -0.00335   -0.00206   -0.00425
N1    3    0.231587   -0.105434    0.536449    11.00000    0.04430    0.02228 =
         0.03917   -0.00677    0.01025   -0.00296
C1    1    0.364598    0.037393    0.517780    11.00000    0.04057    0.02330 =
         0.02485   -0.00279    0.00095    0.00082
C3    1    0.052528   -0.067127    0.588406    11.00000    0.03373    0.02344 =
         0.03019   -0.00299    0.00118   -0.00198
AFIX  13
H3    2   -0.129244   -0.096733    0.573976    11.00000   -1.20000
AFIX   0
C2    1    0.085521    0.135514    0.597931    11.00000    0.03256    0.02361 =
         0.02582    0.00029    0.00096    0.00360
AFIX  13
H2A   2   -0.082633    0.197436    0.588975    11.00000   -1.20000
AFIX   0
C5    1    0.187339    0.171384    0.668739    11.00000    0.03384    0.02084 =
         0.02511    0.00166    0.00169    0.00172
AFIX  13
H5    2    0.035377    0.179206    0.697815    11.00000   -1.20000
AFIX   0
C10   1    0.865998    0.704263    0.841388    11.00000    0.03481    0.02949 =
         0.03332   -0.00566    0.00046    0.00390
C7    1    0.424648    0.374340    0.749225    11.00000    0.03939    0.02509 =
         0.02819   -0.00196    0.00113   -0.00207
AFIX  23
H7A   2    0.267129    0.398215    0.774173    11.00000   -1.20000
H7B   2    0.508077    0.268162    0.768323    11.00000   -1.20000
AFIX   0
C14   1    1.167447    0.887523    0.962531    11.00000    0.02978    0.03508 =
         0.03125    0.00194    0.00451    0.00164
C8    1    0.609280    0.528241    0.757718    11.00000    0.04286    0.02660 =
         0.03143    0.00036   -0.00391   -0.00331
AFIX  23
H8A   2    0.535357    0.631925    0.734533    11.00000   -1.20000
H8B   2    0.775908    0.499247    0.737642    11.00000   -1.20000
AFIX   0
C13   1    1.351431    1.038698    0.969751    11.00000    0.02874    0.03874 =
         0.03349   -0.00528    0.00211   -0.00055
AFIX  23
H13A  2    1.532956    0.997079    0.969940    11.00000   -1.20000
H13B  2    1.323343    1.102689    1.011338    11.00000   -1.20000
AFIX   0
C11   1    1.047683    1.086971    0.878201    11.00000    0.03597    0.02866 =
         0.03523    0.00056    0.00390    0.00188
C9    1    0.657202    0.572021    0.830404    11.00000    0.03757    0.03347 =
         0.03514   -0.00660    0.00052   -0.00381
AFIX  23
H9A   2    0.494953    0.617343    0.848624    11.00000   -1.20000
H9B   2    0.704788    0.463349    0.854605    11.00000   -1.20000
AFIX   0
C6    1    0.345627    0.337953    0.677494    11.00000    0.04542    0.02138 =
         0.02707    0.00237   -0.00247   -0.00146
AFIX  23
H6A   2    0.243175    0.438340    0.659946    11.00000   -1.20000
H6B   2    0.503480    0.328275    0.651426    11.00000   -1.20000
AFIX   0
C4    1    0.126438   -0.157647    0.653104    11.00000    0.04874    0.02317 =
         0.03981    0.00222   -0.00230   -0.00589
AFIX  23
H4A   2    0.193761   -0.276930    0.644869    11.00000   -1.20000
H4B   2   -0.025738   -0.167194    0.681230    11.00000   -1.20000
AFIX   0
C12   1    1.293700    1.157271    0.910251    11.00000    0.03757    0.03406 =
         0.04312    0.00139    0.00437   -0.00716
AFIX  23
H12A  2    1.269994    1.280246    0.924485    11.00000   -1.20000
H12B  2    1.437220    1.152779    0.879205    11.00000   -1.20000
AFIX   0
H2    2    0.326755    0.276789    0.540157    11.00000    0.03525
H1    2    0.291223   -0.216335    0.531743    11.00000    0.05578
HKLF 4


REM  22ml008_pg01-080-02-02_a.res in P2(1)
REM wR2 = 0.0737, GooF = S = 1.059, Restrained GooF = 1.059 for all data
REM R1 = 0.0273 for 3357 Fo > 4sig(Fo) and 0.0277 for all 3405 data
REM 217 parameters refined using 1 restraints

END

WGHT      0.0441      0.1349

REM Highest difference peak  0.176,  deepest hole -0.152,  1-sigma level  0.032
Q1    1   0.2387 -0.0990  0.6714  11.00000  0.05    0.18
Q2    1   0.2637  0.2571  0.6722  11.00000  0.05    0.16
Q3    1   1.3224  1.1001  0.9430  11.00000  0.05    0.15
Q4    1   1.0850  0.6484  0.8492  11.00000  0.05    0.14
Q5    1   1.0728  0.5196  0.8641  11.00000  0.05    0.14
Q6    1   0.8162  0.4744  0.8598  11.00000  0.05    0.14
Q7    1   1.2582  0.9723  0.9660  11.00000  0.05    0.14
Q8    1   0.0763  0.0351  0.5982  11.00000  0.05    0.14
Q9    1   0.1355  0.1548  0.6343  11.00000  0.05    0.14
Q10   1   0.3653  0.3739  0.7133  11.00000  0.05    0.14
Q11   1   0.4368 -0.0196  0.7387  11.00000  0.05    0.13
Q12   1   0.2563  0.0807  0.6781  11.00000  0.05    0.13
Q13   1   0.7770  0.3296  0.8986  11.00000  0.05    0.13
Q14   1   0.1449  0.4401  0.6712  11.00000  0.05    0.13
Q15   1   0.7614  0.6341  0.8374  11.00000  0.05    0.12
Q16   1   0.0968 -0.1178  0.6174  11.00000  0.05    0.12
Q17   1   0.6279  0.5681  0.7960  11.00000  0.05    0.12
Q18   1   0.4838  0.4546  0.7514  11.00000  0.05    0.12
Q19   1   1.1529  0.6594  0.9069  11.00000  0.05    0.11
Q20   1   0.5655  0.1447  0.4763  11.00000  0.05    0.11
;
_shelx_res_checksum              90030

# END of CIF
_chemical_name_systematic        
'2,5-dioxopyrrolidin-1-yl 5-((3aS,4S,6aR)-2-oxohexahydro-1H-thieno[3,4-d]imidazol-4-yl)pentanoate'
_chemical_name_common            Biotin-NHS
_exptl_crystal_recrystallization_method 
'Re-crystallisation from solvent: dichloromethane/methanol'
